# Supplementary material for: Transmission dynamics of SARS-CoV-2 variants in the Brazilian state of Pará
Source: Front Public Health. 2023 Jul 5;11:1186463. doi: 10.3389/fpubh.2023.1186463 (PMC10543262; doi:10.3389/fpubh.2023.1186463)
Supplement: Supplementary file 1 [file Data_Sheet_1.xlsx]

## Sheet: METADATA
Sample code	Sex	Age	Infectious agent	Lineage/Variant	Collection date	City	Disease severity (0=ASYMPTOMATIC; 1=MILD; 2=SEVERE)	Symptoms	Beginning of the symptoms
COV101	M	58	SARS-CoV-2	B.1.1.28	2020-07-20	BELÉM	1	COUGH; FEVER	2020-05-15
COV1075	F	25	SARS-CoV-2	B.1.1.316	2020-10-29	BELÉM	1	ODINOFAGY; COUGH; FEVER; LOSS OF SMELL	2020-10-12
COV1081	M	18	SARS-CoV-2	P.2	2020-10-29	BELÉM	1	COUGH; ODINOFAGY; FEVER; ARTHRALGIA	2020-10-26
COV1111	F	69	SARS-CoV-2	P.2	2020-11-03	BELÉM	1	ODINOFAGY; HEADACHE; BACK PAIN; COUGH	2020-10-31
COV1112	F	51	SARS-CoV-2	B.1.1.317	2020-11-03	BELÉM	1	ODINOFAGY; COUGH; FEVER; BODY ACHE	2020-11-01
COV1116	M	28	SARS-CoV-2	P.2	2020-11-03	BELÉM	1	FEVER; BODY ACHE; COUGH	-
COV1128	F	23	SARS-CoV-2	B.1.243	2020-11-04	BELÉM	1	ODINOFAGY; FEVER	2020-11-03
COV1160	M	62	SARS-CoV-2	B.1.1	2020-11-05	BELÉM	1	ODINOFAGY	-
COV1196	F	32	SARS-CoV-2	B.1	2020-11-09	BELÉM	1	ODINOFAGY	2020-10-28
COV1280	M	22	SARS-CoV-2	B.1.1	2020-11-12	BELÉM	1	COUGH; FEVER; ASTHENIA	2020-11-11
COV1301	F	48	SARS-CoV-2	P.2	2020-11-17	BELÉM	1	ODINOFAGY; FEVER; BODY ACHE	2020-11-14
COV1324	M	39	SARS-CoV-2	B.1	2020-11-19	ANANINDEUA	1	ODINOFAGY; COUGH; DIARRHEA; THORACHALGIA; LOSS OF SMELL; FEVER	2020-11-06
COV1336	M	47	SARS-CoV-2	P.2	2020-11-26	BELÉM	1	ODINOFAGY; STERNUTATION	2020-11-25
COV1341	M	38	SARS-CoV-2	P.2	2020-11-26	BELÉM	1	ODINOFAGY; COUGH	2020-11-19
COV1352	F	57	SARS-CoV-2	B.1.1.316	2020-12-02	BELÉM	0	ASYMPTOMATIC	-
COV1384	F	31	SARS-CoV-2	B.1.596	2020-12-03	PORTEL	1	COUGH; FEVER; ASTHENIA	2020-12-02
COV1401	M	68	SARS-CoV-2	B.1.1	2020-12-10	BELÉM	1	COUGH; ODINOFAGY	2020-12-08
COV1412	M	39	SARS-CoV-2	B.1.1	2020-12-10	BELÉM	1	ODINOFAGY; HEADACHE; ASTHENIA	2020-11-28
COV1470	M	58	SARS-CoV-2	B.1.1.28	2020-12-16	BELÉM	1	COUGH; DYSPNEA; FEVER	2020-12-13
COV1514	F	32	SARS-CoV-2	B.1.1.28	2020-12-17	BELÉM	1	ODINOFAGY; FEVER; COUGH	2020-12-15
COV1537	M	33	SARS-CoV-2	P.2	2020-12-22	BELÉM	1	ODINOFAGY; RHINORRHEA	2020-12-19
COV1538	F	34	SARS-CoV-2	P.2	2020-12-22	BELÉM	1	RHINORRHEA	2020-12-19
COV1539	M	63	SARS-CoV-2	P.2	2020-12-22	BELÉM	1	ODINOFAGY; COUGH	2020-12-14
COV1540	M	36	SARS-CoV-2	P.2	2020-12-22	BELÉM	1	ODINOFAGY; FEVER	2020-12-21
COV1556	F	8	SARS-CoV-2	B.1.1	2020-12-22	BELÉM	1	ODINOFAGY; FEVER; ABDOMINAL PAIN	2020-12-10
COV1558	F	60	SARS-CoV-2	B.1.2	2020-12-22	BELÉM	1	ODINOFAGY; COUGH; FEVER	2020-12-18
COV1566	F	43	SARS-CoV-2	P.2	2021-01-04	BELÉM	1	ODINOFAGY; COUGH	2021-01-01
COV1567	M	13	SARS-CoV-2	B.1.1.28	2021-01-04	BELÉM	1	ODINOFAGY; COUGH; DYSPNEA; FEVER	2020-12-29
COV1568	F	14	SARS-CoV-2	B.1.1.174	2021-01-04	BELÉM	0	ASYMPTOMATIC	-
COV1594	M	46	SARS-CoV-2	P.2	2021-01-04	BELÉM	1	COUGH	2021-01-01
COV1603	M	53	SARS-CoV-2	N.9	2021-01-07	BELÉM	-	-	-
COV1633	M	-	SARS-CoV-2	P.1	2021-01-11	BELÉM	-	-	-
COV1670	M	55	SARS-CoV-2	P.1	2021-01-07	BELÉM	2	COUGH; FEVER	2021-01-04
COV1680	F	51	SARS-CoV-2	P.2	2021-01-14	BELÉM	1	FEVER; RHINORRHEA	2021-01-05
COV1687	M	52	SARS-CoV-2	B.1.1	2021-01-16	BELÉM	1	FEVER; DYSPNEA; COUGH; DIARRHEA	2021-01-07
COV1695	M	65	SARS-CoV-2	P.1	2021-01-13	BELÉM	2	FEVER; COUGH; DYSPNEA; FATIGUE	2021-01-10
COV17	M	60	SARS-CoV-2	P.2	2020-05-04	BELÉM	-	-	-
COV1710	F	47	SARS-CoV-2	P.1	2021-01-20	BELÉM	1	HEADACHE; MYALGIA; ASTHENIA	2021-01-17
COV1713	F	40	SARS-CoV-2	P.2	2021-01-20	BELÉM	1	FEVER; RHINORRHEA; LOSS OF SMELL; DYSGEUSIA	2021-01-16
COV1776	F	34	SARS-CoV-2	P.1	2021-02-06	BELÉM	2	FEVER; COUGH; ODINOFAGY; DYSPNEA	2021-01-29
COV1791	M	37	SARS-CoV-2	B.1.1.28	2021-02-10	BELÉM	1	ODINOFAGY; COUGH; FEVER; LOSS OF SMELL; DYSGEUSIA; DYSPNEA	2021-02-04
COV18	M	70	SARS-CoV-2	B.1.1	2020-05-04	BELÉM	-	-	-
COV1801	M	39	SARS-CoV-2	P.1	2021-02-10	BELÉM	1	FEVER; ODINOFAGY; COUGH	2021-01-09
COV1813	F	46	SARS-CoV-2	B.1.1	2021-02-12	BELÉM	2	FEVER; COUGH; DYSPNEA; DIARRHEA	2021-01-31
COV1818	M	35	SARS-CoV-2	B.1.1	2021-02-15	ANANINDEUA	-	-	-
COV1828	M	19	SARS-CoV-2	B.1.1.333	2021-02-14	BELÉM	1	FEVER; ODINOFAGY; HEADACHE	2021-02-12
COV1829	M	7	SARS-CoV-2	B1.1.28	2021-02-14	BELÉM	1	COUGH	2021-02-12
COV1830	F	69	SARS-CoV-2	P.1	2021-02-14	BELÉM	1	COUGH; HEADACHE; STERNUTATION	2021-02-11
COV1831	F	20	SARS-CoV-2	B.1.1.253	2021-02-14	BELÉM	1	FEVER; ODINOFAGY; HEADACHE; LOSS OF SMELL; DYSGEUSIA	2021-02-09
COV1842	F	-	SARS-CoV-2	B.1.1.28	2021-02-17	BELÉM	-	-	-
COV1844	F	-	SARS-CoV-2	P.1	2021-02-17	BELÉM	-	-	-
COV1885	F	-	SARS-CoV-2	B.1.1	2021-02-22	BELÉM	-	-	-
COV1905	M	69	SARS-CoV-2	P.1	2021-02-22	BELÉM	2	FEVER; ODINOFAGY; DYSPNEA; COUGH; MYALGIA	2021-02-10
COV1924	M	33	SARS-CoV-2	P.2	2021-02-25	ANANINDEUA	1	ODINOFAGY; COUGH; FEVER	2021-02-15
COV1927	F	28	SARS-CoV-2	P.2	2021-03-01	BELÉM	1	ODINOFAGY; COUGH; FEVER; HEADACHE	2021-02-25
COV1942	M	-	SARS-CoV-2	P.1	2021-03-01	BELÉM	-	-	-
COV1949	M	58	SARS-CoV-2	P.1	2021-03-02	BELÉM	1	ODINOFAGY; COUGH; FEVER	2021-02-28
COV1950	F	62	SARS-CoV-2	P.1	2021-03-02	BELÉM	1	COUGH; FEVER	2021-02-28
COV1951	F	40	SARS-CoV-2	P.1	2021-03-01	BELÉM	1	HEADACHE; LOSS OF SMELL; DYSGEUSIA	2021-02-26
COV1979	M	63	SARS-CoV-2	P.1	2021-03-23	BELÉM	-	-	-
COV2018	M	-	SARS-CoV-2	B.1.1.289	2021-05-01	JURITI	-	-	-
COV2019	M	-	SARS-CoV-2	B.1.1.289	2021-05-01	JURITI	-	-	-
COV2020	M	-	SARS-CoV-2	B.1.1.33	2021-05-01	SANTARÉM	-	-	-
COV2022	F	-	SARS-CoV-2	B.1.1.289	2021-05-01	MONTE ALEGRE	-	-	-
COV2023	M	-	SARS-CoV-2	B.1.1.33	2021-05-01	JURITI	-	-	-
COV2024	F	-	SARS-CoV-2	B.1.1.28	2021-05-01	JURITI	-	-	-
COV2028	M	-	SARS-CoV-2	B.1.1.33	2021-05-01	JURITI	-	-	-
COV2042	M	-	SARS-CoV-2	N2	2021-05-01	JURITI	-	-	-
COV2052	M	-	SARS-CoV-2	A	2021-05-01	SANTARÉM	-	-	-
COV2058	F	-	SARS-CoV-2	B.1.1.161	2021-05-01	JURITI	-	-	-
COV2060	M	-	SARS-CoV-2	B.37	2021-05-01	BELTERRA	-	-	-
COV2063	M	-	SARS-CoV-2	A	2021-05-01	JURITI	-	-	-
COV2069	F	-	SARS-CoV-2	B.1	2021-05-01	BELTERRA	-	-	-
COV2071	F	-	SARS-CoV-2	A.5	2021-05-01	MONTE ALEGRE	-	-	-
COV2072	F	-	SARS-CoV-2	A	2021-05-01	MONTE ALEGRE	-	-	-
COV2073	M	-	SARS-CoV-2	B.31	2021-05-01	JURITI	-	-	-
COV2077	M	-	SARS-CoV-2	A	2021-05-01	JURITI	-	-	-
COV2082	M	-	SARS-CoV-2	B	2021-05-01	SANTARÉM	-	-	-
COV2087	F	-	SARS-CoV-2	B.1.389	2021-05-01	SANTARÉM	-	-	-
COV2090	F	-	SARS-CoV-2	B.1.1.257	2021-05-01	MONTE ALEGRE	-	-	-
COV2092	M	-	SARS-CoV-2	B.1.1.123	2021-05-01	MONTE ALEGRE	-	-	-
COV2095	F	-	SARS-CoV-2	B.1.169	2021-05-01	TUCURUÍ	-	-	-
COV21	F	-	SARS-CoV-2	B.1.1	2021-05-01	BELÉM	-	-	-
COV2100	F	-	SARS-CoV-2	B.1.1.312	2021-05-01	MONTE ALEGRE	-	-	-
COV2107	M	-	SARS-CoV-2	B.1.1.28	2021-05-01	MONTE ALEGRE	-	-	-
COV2108	F	-	SARS-CoV-2	B.1.477	2021-05-01	MONTE ALEGRE	-	-	-
COV2109	M	-	SARS-CoV-2	A.1	2021-05-01	PRAINHA	-	-	-
COV2123	M	-	SARS-CoV-2	A	2021-05-01	CAMETÁ	-	-	-
COV2124	F	-	SARS-CoV-2	B.31	2021-05-01	CAMETÁ	-	-	-
COV2125	M	-	SARS-CoV-2	B.37	2021-05-01	CAMETÁ	-	-	-
COV2170	M	-	SARS-CoV-2	B.1.1.28	2021-05-01	DOM ELISEU	-	-	-
COV2185	F	-	SARS-CoV-2	B.1.1.28	2021-05-01	BUJARU	-	-	-
COV2193	F	-	SARS-CoV-2	B.1.1.28	2021-05-01	NOVA ESPERANÇA DO PIRIÁ	-	-	-
COV2195	F	-	SARS-CoV-2	B.1.1.28	2021-05-01	BUJARU	-	-	-
COV2201	F	-	SARS-CoV-2	B.1.1.28	2021-05-01	CONCÓRDIA DO PARÁ	-	-	-
COV2203	M	-	SARS-CoV-2	B.1.1.28	2021-05-01	BUJARU	-	-	-
COV2210	M	-	SARS-CoV-2	B.1.1.28	2021-05-01	CASTANHAL	-	-	-
COV2211	F	-	SARS-CoV-2	B.1.1.28	2021-05-01	ANANINDEUA	-	-	-
COV2212	F	-	SARS-CoV-2	B.1.1.28	2021-05-01	ANANINDEUA	-	-	-
COV2216	M	-	SARS-CoV-2	B.1.1.28	2021-05-01	TRAIRÃO	-	-	-
COV2217	F	-	SARS-CoV-2	B.1.1.28	2021-05-01	TRAIRÃO	-	-	-
COV2219	M	-	SARS-CoV-2	B.1.1.28	2021-05-01	TRAIRÃO	-	-	-
COV2220	M	-	SARS-CoV-2	B.1.1.28	2021-05-01	TRAIRÃO	-	-	-
COV2221	M	-	SARS-CoV-2	B.1.1.28	2021-05-01	SANTARÉM	-	-	-
COV2223	F	-	SARS-CoV-2	B.1.1.28	2021-05-01	TRAIRÃO	-	-	-
COV2225	M	-	SARS-CoV-2	B.1.1.28	2021-05-01	SANTARÉM	-	-	-
COV2227	F	-	SARS-CoV-2	B.1.1	2021-05-01	TRAIRÃO	-	-	-
COV2228	F	-	SARS-CoV-2	N.1	2021-05-01	SANTARÉM	-	-	-
COV2230	F	-	SARS-CoV-2	B	2021-05-01	ALENQUER	-	-	-
COV2231	F	-	SARS-CoV-2	B.1.1.161	2021-05-01	PRAINHA	-	-	-
COV2232	M	-	SARS-CoV-2	B.1.1.28	2021-05-01	PRAINHA	-	-	-
COV2234	M	-	SARS-CoV-2	B.37	2021-05-01	PRAINHA	-	-	-
COV2237	M	-	SARS-CoV-2	B.1.1.1	2021-05-01	BELÉM	-	-	-
COV2238	M	-	SARS-CoV-2	B.1	2021-05-01	REDENÇÃO	-	-	-
COV2239	M	-	SARS-CoV-2	B.1.1.33	2021-05-01	AUGUSTO CORRÊA	-	-	-
COV2241	F	-	SARS-CoV-2	B.1.1.1	2021-05-01	AUGUSTO CORRÊA	-	-	-
COV2244	F	-	SARS-CoV-2	B.1.1	2021-05-01	AUGUSTO CORRÊA	-	-	-
COV2245	M	-	SARS-CoV-2	B.1.1.28	2021-05-01	BRAGANÇA	-	-	-
COV2246	M	-	SARS-CoV-2	B.1.1.33	2021-05-01	BRAGANÇA	-	-	-
COV2252	F	-	SARS-CoV-2	B.1.1.28	2021-05-01	CASTANHAL	-	-	-
COV2257	F	-	SARS-CoV-2	B.1.1.28	2021-05-01	ANANINDEUA	-	-	-
COV2260	M	-	SARS-CoV-2	B.1	2021-05-01	REDENÇÃO	-	-	-
COV2262	F	-	SARS-CoV-2	B.1.1.28	2021-05-01	BUJARU	-	-	-
COV2263	F	-	SARS-CoV-2	B.1.1.28	2021-05-01	GARRAFÃO DO NORTE	-	-	-
COV2265	F	-	SARS-CoV-2	B.1.1.28	2021-05-01	ANANINDEUA	-	-	-
COV2267	F	-	SARS-CoV-2	B.1.447	2021-05-01	REDENÇÃO	-	-	-
COV2268	F	-	SARS-CoV-2	B.1.1.33	2021-05-01	BUJARU	-	-	-
COV2269	M	-	SARS-CoV-2	B.1.1.28	2021-05-01	BRAGANÇA	-	-	-
COV2274	F	-	SARS-CoV-2	B.1.1.28	2021-05-01	BUJARU	-	-	-
COV2275	M	-	SARS-CoV-2	B.1.1.28	2021-05-01	OURÉM	-	-	-
COV2283	F	-	SARS-CoV-2	B	2021-05-01	BREVES	-	-	-
COV2285	M	-	SARS-CoV-2	B	2021-05-01	SANTARÉM	-	-	-
COV2289	M	-	SARS-CoV-2	B	2021-05-01	TRAIRÃO	-	-	-
COV2290	M	-	SARS-CoV-2	P.1	2021-05-01	BELÉM	-	-	-
COV2291	F	-	SARS-CoV-2	P.1	2021-05-01	BUJARU	-	-	-
COV2292	F	-	SARS-CoV-2	P.1	2021-05-01	BUJARU	-	-	-
COV2293	F	-	SARS-CoV-2	B.1.1.28	2021-05-01	BUJARU	-	-	-
COV2294	F	-	SARS-CoV-2	B.1.1.28	2021-05-01	CAMETÁ	-	-	-
COV2295	M	-	SARS-CoV-2	B.1.1	2021-05-01	BELÉM	-	-	-
COV2296	F	-	SARS-CoV-2	B.1.1.28	2021-05-01	OURÉM	-	-	-
COV2297	F	-	SARS-CoV-2	P.1	2021-05-01	BUJARU	-	-	-
COV2298	F	-	SARS-CoV-2	B.1.1.28	2021-05-01	CONCÓRDIA DO PARÁ	-	-	-
COV2300	F	-	SARS-CoV-2	B.1.1.28	2021-05-01	TRAIRÃO	-	-	-
COV2301	M	-	SARS-CoV-2	P.1	2021-05-01	NOVA ESPERANÇA DO PIRIÁ	-	-	-
COV2302	M	-	SARS-CoV-2	B.1.617.2	2021-05-01	BELÉM	-	-	-
COV2303	M	-	SARS-CoV-2	P.1	2021-05-01	GARRAFÃO DO NORTE	-	-	-
COV2304	M	-	SARS-CoV-2	P.1	2021-05-01	BELÉM	-	-	-
COV2305	M	-	SARS-CoV-2	P.1	2021-05-01	MOJU	-	-	-
COV2306	F	-	SARS-CoV-2	B.1.1.28	2021-05-01	ANANINDEUA	-	-	-
COV2307	M	-	SARS-CoV-2	P.1	2021-05-01	GOIANÉSIA DO PARÁ	-	-	-
COV2308	M	-	SARS-CoV-2	B.1.1.28	2021-05-01	PRIMAVERA	-	-	-
COV2309	M	-	SARS-CoV-2	B.1.1.28	2021-05-01	TUCURUÍ	-	-	-
COV2312	M	-	SARS-CoV-2	P.1	2021-05-01	NOVA ESPERANÇA DO PIRIÁ	-	-	-
COV2315	F	-	SARS-CoV-2	B.45	2021-05-01	ALTAMIRA	-	-	-
COV2316	F	-	SARS-CoV-2	B.1.1.301	2021-05-01	ALTAMIRA	-	-	-
COV2317	F	-	SARS-CoV-2	B.1.1.28	2021-05-01	BELÉM	-	-	-
COV2320	M	-	SARS-CoV-2	P.1	2021-05-01	SÃO JOÃO DE PIRABAS	-	-	-
COV2321	M	-	SARS-CoV-2	P.1	2021-05-01	MÃE DO RIO	-	-	-
COV2324	M	-	SARS-CoV-2	B.1.1.274	2021-05-01	ALTAMIRA	-	-	-
COV2326	M	-	SARS-CoV-2	B.1.1.28	2021-05-01	ALTAMIRA	-	-	-
COV2327	M	-	SARS-CoV-2	B.1.497	2021-05-01	CONCEIÇÃO DO ARAGUAIA	-	-	-
COV2328	M	-	SARS-CoV-2	B1.1.217	2021-05-01	CONCEIÇÃO DO ARAGUAIA	-	-	-
COV2329	F	-	SARS-CoV-2	B.1.1.200	2021-05-01	CONCEIÇÃO DO ARAGUAIA	-	-	-
COV2330	F	-	SARS-CoV-2	B	2021-05-01	CONCEIÇÃO DO ARAGUAIA	-	-	-
COV2332	M	-	SARS-CoV-2	B.1.1.28	2021-05-01	CONCEIÇÃO DO ARAGUAIA	-	-	-
COV2333	M	-	SARS-CoV-2	B.1.1.28	2021-05-01	BRAGANÇA	-	-	-
COV2334	M	-	SARS-CoV-2	B.1.1.28	2021-05-01	BELÉM	-	-	-
COV2335	F	-	SARS-CoV-2	P.1	2021-05-01	BELÉM	-	-	-
COV2336	M	-	SARS-CoV-2	B.1.1.28	2021-05-01	BELÉM	-	-	-
COV2337	F	-	SARS-CoV-2	P.1	2021-05-01	BELÉM	-	-	-
COV2338	F	-	SARS-CoV-2	B.1.1.33	2021-05-01	BELÉM	-	-	-
COV2339	F	-	SARS-CoV-2	B.1.1.33	2021-05-01	BELÉM	-	-	-
COV2340	M	-	SARS-CoV-2	B.1.1.33	2021-05-01	NOVA ESPERANÇA DO PIRIÁ	-	-	-
COV2341	F	-	SARS-CoV-2	B.1.1.28	2021-05-01	SANTA MARIA DO PARÁ	-	-	-
COV2342	M	-	SARS-CoV-2	B.1.1.28	2021-05-01	SANTA MARIA DO PARÁ	-	-	-
COV2343	M	-	SARS-CoV-2	B.1.1.28	2021-05-01	SANTA MARIA DO PARÁ	-	-	-
COV2344	F	-	SARS-CoV-2	B.1.1.33	2021-05-01	CONCEIÇÃO DO ARAGUAIA	-	-	-
COV2345	F	-	SARS-CoV-2	P.1	2021-05-01	CONCEIÇÃO DO ARAGUAIA	-	-	-
COV2346	F	-	SARS-CoV-2	B.1.1.33	2021-05-01	CONCEIÇÃO DO ARAGUAIA	-	-	-
COV2347	F	-	SARS-CoV-2	P.1	2021-05-01	BELÉM	-	-	-
COV2348	M	-	SARS-CoV-2	P.1	2021-05-01	OEIRAS DO PARÁ	-	-	-
COV2349	M	-	SARS-CoV-2	B.1.1.28	2021-05-01	OEIRAS DO PARÁ	-	-	-
COV2350	M	-	SARS-CoV-2	P.1	2021-05-01	BELÉM	-	-	-
COV2351	M	-	SARS-CoV-2	P.1	2021-05-01	BELÉM	-	-	-
COV2352	M	-	SARS-CoV-2	B.1.1.28	2021-05-01	SÃO DOMINGOS DO CAPIM	-	-	-
COV2353	F	-	SARS-CoV-2	P.1	2021-05-01	BELÉM	-	-	-
COV2354	F	-	SARS-CoV-2	B.1.1.28	2021-05-01	BELÉM	-	-	-
COV2355	F	-	SARS-CoV-2	B.1.1.28	2021-05-01	BELÉM	-	-	-
COV2356	F	-	SARS-CoV-2	P.1	2021-05-01	ANANINDEUA	-	-	-
COV2357	M	-	SARS-CoV-2	B.1.1.28	2021-05-01	ANANINDEUA	-	-	-
COV2358	F	-	SARS-CoV-2	B.1.1.33	2021-05-01	MARABÁ	-	-	-
COV2359	M	-	SARS-CoV-2	P.1	2021-05-01	MARABÁ	-	-	-
COV2360	F	-	SARS-CoV-2	B.1.1.28	2021-05-01	MARABÁ	-	-	-
COV2361	F	-	SARS-CoV-2	B.1.1.28	2021-05-01	BELÉM	-	-	-
COV2362	M	-	SARS-CoV-2	P.1	2021-05-01	BELÉM	-	-	-
COV2363	M	-	SARS-CoV-2	B.1.1.28	2021-05-01	BELÉM	-	-	-
COV2364	F	-	SARS-CoV-2	B.1.1.28	2021-05-01	BELÉM	-	-	-
COV2365	M	-	SARS-CoV-2	B.1.1.28	2021-05-01	BELÉM	-	-	-
COV2366	F	-	SARS-CoV-2	B.1.1.28	2021-05-01	BELÉM	-	-	-
COV2367	F	-	SARS-CoV-2	B.1.1.28	2021-05-01	AURORA DO PARÁ	-	-	-
COV2368	F	-	SARS-CoV-2	P.2	2021-05-01	AURORA DO PARÁ	-	-	-
COV2369	M	-	SARS-CoV-2	B.1.1.28	2021-05-01	AURORA DO PARÁ	-	-	-
COV2370	F	-	SARS-CoV-2	B.1.1.28	2021-05-01	GARRAFÃO DO NORTE	-	-	-
COV2371	F	-	SARS-CoV-2	B.1.1	2021-05-01	GARRAFÃO DO NORTE	-	-	-
COV2372	F	-	SARS-CoV-2	P.1	2021-05-01	GARRAFÃO DO NORTE	-	-	-
COV2373	M	-	SARS-CoV-2	B.1.1.28	2021-05-01	GARRAFÃO DO NORTE	-	-	-
COV2374	M	-	SARS-CoV-2	B.1.1	2021-05-01	BELÉM	-	-	-
COV2375	M	-	SARS-CoV-2	B.1.1.28	2021-05-01	ANANINDEUA	-	-	-
COV2376	M	-	SARS-CoV-2	B.1.1.33	2021-05-01	CAMETÁ	-	-	-
COV2377	M	-	SARS-CoV-2	B.1.1.28	2021-05-01	BELÉM	-	-	-
COV2378	F	-	SARS-CoV-2	B.1.1.28	2021-05-01	BELÉM	-	-	-
COV2379	M	-	SARS-CoV-2	B.1.1.28	2021-05-01	SANTO ANTÔNIO DO TAUÁ	-	-	-
COV2380	M	-	SARS-CoV-2	B.1.1.28	2021-05-01	BELÉM	-	-	-
COV2381	M	-	SARS-CoV-2	N.1	2021-05-01	BELÉM	-	-	-
COV2382	M	-	SARS-CoV-2	B.1.1	2021-05-01	BELÉM	-	-	-
COV2383	F	-	SARS-CoV-2	N.1	2021-05-01	BELÉM	-	-	-
COV2384	M	-	SARS-CoV-2	B.1.1	2021-05-01	BELÉM	-	-	-
COV2385	F	-	SARS-CoV-2	B.1.1.28	2021-05-01	BELÉM	-	-	-
COV2386	M	-	SARS-CoV-2	B.1.1.277	2021-05-01	CAPITÃO POÇO	-	-	-
COV2387	F	-	SARS-CoV-2	B.1.161	2021-05-01	MÃE DO RIO	-	-	-
COV2388	F	-	SARS-CoV-2	B.1.1.28	2021-05-01	OEIRAS DO PARÁ	-	-	-
COV2389	M	-	SARS-CoV-2	B.1.1.28	2021-05-01	OEIRAS DO PARÁ	-	-	-
COV2390	M	-	SARS-CoV-2	B.1.1	2021-05-01	BELÉM	-	-	-
COV2391	F	-	SARS-CoV-2	B.1.1.28	2021-05-01	MARABÁ	-	-	-
COV2392	M	-	SARS-CoV-2	B.1.1.28	2021-05-01	MARABÁ	-	-	-
COV2393	M	-	SARS-CoV-2	B.1.1.28	2021-05-01	CAMETÁ	-	-	-
COV2394	M	-	SARS-CoV-2	B.1.1.277	2021-05-01	CAMETÁ	-	-	-
COV2395	M	-	SARS-CoV-2	B.1.1.33	2021-05-01	CAMETÁ	-	-	-
COV2396	F	-	SARS-CoV-2	B.1.1.28	2021-05-01	AURORA DO PARÁ	-	-	-
COV2397	M	-	SARS-CoV-2	B.1.1.28	2021-05-01	AURORA DO PARÁ	-	-	-
COV2398	M	-	SARS-CoV-2	B.1.1.28	2021-05-01	AURORA DO PARÁ	-	-	-
COV2399	M	-	SARS-CoV-2	B.1.1.28	2021-05-01	AURORA DO PARÁ	-	-	-
COV2400	M	-	SARS-CoV-2	B.1.1.28	2021-05-01	AURORA DO PARÁ	-	-	-
COV2401	M	-	SARS-CoV-2	B.1.1.28	2021-05-01	AURORA DO PARÁ	-	-	-
COV2402	F	-	SARS-CoV-2	B.1.1.28	2021-05-01	AURORA DO PARÁ	-	-	-
COV2403	F	-	SARS-CoV-2	B.1.1.28	2021-05-01	BELÉM	-	-	-
COV2404	M	-	SARS-CoV-2	P.2	2021-05-01	PRIMAVERA	-	-	-
COV2405	F	-	SARS-CoV-2	B.1.1.122	2021-05-01	CAPITÃO POÇO	-	-	-
COV2406	M	-	SARS-CoV-2	B.1.1.28	2021-05-01	ANANINDEUA	-	-	-
COV2407	M	-	SARS-CoV-2	B.1.1.28	2021-05-01	BELÉM	-	-	-
COV2408	F	-	SARS-CoV-2	B.1.1.28	2021-05-01	BELÉM	-	-	-
COV2409	F	-	SARS-CoV-2	P.2	2021-05-01	BELÉM	-	-	-
COV2410	F	-	SARS-CoV-2	B.1.1	2021-05-01	BELÉM	-	-	-
COV2411	M	-	SARS-CoV-2	B.1.1.33	2021-05-01	BELÉM	-	-	-
COV2412	F	-	SARS-CoV-2	P.1	2021-05-01	SANTO ANTÔNIO DO TAUÁ	-	-	-
COV2413	M	-	SARS-CoV-2	B.1.1	2021-05-01	SANTO ANTÔNIO DO TAUÁ	-	-	-
COV2414	F	-	SARS-CoV-2	P.1	2021-05-01	CONCÓRDIA DO PARÁ	-	-	-
COV2415	M	-	SARS-CoV-2	B.1.1.28	2021-05-01	CONCÓRDIA DO PARÁ	-	-	-
COV2416	M	-	SARS-CoV-2	B.1.1.28	2021-05-01	BRAGANÇA	-	-	-
COV2417	F	-	SARS-CoV-2	B.1.1.28	2021-05-01	BRAGANÇA	-	-	-
COV2418	M	-	SARS-CoV-2	B.1.1.28	2021-05-01	BRAGANÇA	-	-	-
COV2419	F	-	SARS-CoV-2	B.1.1.28	2021-05-01	BRAGANÇA	-	-	-
COV2420	M	-	SARS-CoV-2	B.1.1.28	2021-05-01	BELÉM	-	-	-
COV2421	F	-	SARS-CoV-2	B.1.1	2021-05-01	CONCEIÇÃO DO ARAGUAIA	-	-	-
COV2422	F	-	SARS-CoV-2	B.1.1	2021-05-01	ANANINDEUA	-	-	-
COV2423	F	-	SARS-CoV-2	B.1.1.28	2021-05-01	ANANINDEUA	-	-	-
COV2424	F	-	SARS-CoV-2	B.1.1.28	2021-05-01	ANANINDEUA	-	-	-
COV2425	F	-	SARS-CoV-2	P.1	2021-05-01	ANANINDEUA	-	-	-
COV2426	M	-	SARS-CoV-2	B.1.1.28	2021-05-01	OURÉM	-	-	-
COV2427	M	-	SARS-CoV-2	B.1.1.28	2021-05-01	OURÉM	-	-	-
COV2429	M	-	SARS-CoV-2	A	2021-05-01	DOM ELISEU	-	-	-
COV2430	M	-	SARS-CoV-2	B.1.1.33	2021-05-01	DOM ELISEU	-	-	-
COV2431	F	-	SARS-CoV-2	B.1.1.28	2021-05-01	LIMOEIRO DO AJURU	-	-	-
COV2432	F	-	SARS-CoV-2	AY.33	2021-05-01	BRAGANÇA	-	-	-
COV2433	M	-	SARS-CoV-2	B.1.1.28	2021-05-01	BRAGANÇA	-	-	-
COV2434	F	-	SARS-CoV-2	B.1.1.28	2021-05-01	BRAGANÇA	-	-	-
COV2435	F	-	SARS-CoV-2	B.1.1.28	2021-05-01	BELÉM	-	-	-
COV2436	M	-	SARS-CoV-2	B.1.1.28	2021-05-01	SANTA MARIA DO PARÁ	-	-	-
COV2437	M	-	SARS-CoV-2	B.1.1.33	2021-05-01	SANTA MARIA DO PARÁ	-	-	-
COV2438	F	-	SARS-CoV-2	B.1.1.28	2021-05-01	SANTA MARIA DO PARÁ	-	-	-
COV2439	F	-	SARS-CoV-2	B.1.1.28	2021-05-01	SANTA MARIA DO PARÁ	-	-	-
COV2440	M	-	SARS-CoV-2	P.1	2021-05-01	SANTA MARIA DO PARÁ	-	-	-
COV2441	M	-	SARS-CoV-2	B.1.133	2021-05-01	ALTAMIRA	-	-	-
COV2442	M	-	SARS-CoV-2	B.1.1.253	2021-05-01	ALTAMIRA	-	-	-
COV2443	F	-	SARS-CoV-2	B.1.1.33	2021-05-01	BRASIL NOVO	-	-	-
COV2446	F	-	SARS-CoV-2	B.1.1.28	2021-05-01	BRASIL NOVO	-	-	-
COV2448	M	-	SARS-CoV-2	B.1	2021-05-01	URUARÁ	-	-	-
COV2449	F	-	SARS-CoV-2	B.1.1.33	2021-05-01	URUARÁ	-	-	-
COV2450	F	-	SARS-CoV-2	B.1.1.33	2021-05-01	URUARÁ	-	-	-
COV2453	M	-	SARS-CoV-2	B.1.1.219	2021-05-01	ALTAMIRA	-	-	-
COV2454	M	-	SARS-CoV-2	B.1.1.289	2021-05-01	ALTAMIRA	-	-	-
COV2455	F	-	SARS-CoV-2	B.1.1.253	2021-05-01	ALTAMIRA	-	-	-
COV2456	M	-	SARS-CoV-2	B.1.1.28	2021-05-01	ALTAMIRA	-	-	-
COV2457	F	-	SARS-CoV-2	P.1	2021-05-01	SÃO CAETANO DE ODIVELAS	-	-	-
COV2458	M	-	SARS-CoV-2	B.1.1.33	2021-05-01	PRIMAVERA	-	-	-
COV2459	F	-	SARS-CoV-2	B.1.1.28	2021-05-01	PRIMAVERA	-	-	-
COV2460	M	-	SARS-CoV-2	B.1.1.28	2021-05-01	PRIMAVERA	-	-	-
COV2461	F	-	SARS-CoV-2	B.1.1.28	2021-05-01	PRIMAVERA	-	-	-
COV2462	M	-	SARS-CoV-2	B.1.1.28	2021-05-01	PRIMAVERA	-	-	-
COV2463	F	-	SARS-CoV-2	B.1.1.28	2021-05-01	PRIMAVERA	-	-	-
COV2464	F	-	SARS-CoV-2	P.1	2021-05-01	PRIMAVERA	-	-	-
COV2465	M	-	SARS-CoV-2	B.1.1.28	2021-05-01	CASTANHAL	-	-	-
COV2466	M	-	SARS-CoV-2	P.1	2021-05-01	BELÉM	-	-	-
COV2467	F	-	SARS-CoV-2	B.1.1.28	2021-05-01	BUJARU	-	-	-
COV2468	F	-	SARS-CoV-2	B.1.1.28	2021-05-01	BUJARU	-	-	-
COV2469	F	-	SARS-CoV-2	B.1.1.28	2021-05-01	CAMETÁ	-	-	-
COV2470	M	-	SARS-CoV-2	B.1.212	2021-05-01	CAMETÁ	-	-	-
COV2471	M	-	SARS-CoV-2	B.1.1.28	2021-05-01	CAMETÁ	-	-	-
COV2472	M	-	SARS-CoV-2	B.1.1.28	2021-05-01	CAMETÁ	-	-	-
COV2473	M	-	SARS-CoV-2	B.1.1.28	2021-05-01	BRAGANÇA	-	-	-
COV2474	M	-	SARS-CoV-2	B.1.1.28	2021-05-01	QUATIPURU	-	-	-
COV2475	M	-	SARS-CoV-2	B.1.1.28	2021-05-01	BUJARU	-	-	-
COV2476	F	-	SARS-CoV-2	B.1.1.28	2021-05-01	BUJARU	-	-	-
COV2477	F	-	SARS-CoV-2	AY.4	2021-05-01	ANANINDEUA	-	-	-
COV2478	F	-	SARS-CoV-2	B.1.1.28	2021-05-01	BELÉM	-	-	-
COV2479	F	-	SARS-CoV-2	B.1.1.28	2021-05-01	AUGUSTO CORRÊA	-	-	-
COV2480	F	-	SARS-CoV-2	B.1.1.33	2021-05-01	AUGUSTO CORRÊA	-	-	-
COV2481	F	-	SARS-CoV-2	B.1.1.528	2021-05-01	AUGUSTO CORRÊA	-	-	-
COV2482	F	-	SARS-CoV-2	B.1.1.28	2021-05-01	BELÉM	-	-	-
COV2483	F	-	SARS-CoV-2	P.1	2021-05-01	ANANINDEUA	-	-	-
COV2486	F	-	SARS-CoV-2	B.1.1.123	2021-05-01	ALTAMIRA	-	-	-
COV2488	M	-	SARS-CoV-2	B.1.1.28	2021-05-01	BRASIL NOVO	-	-	-
COV2489	F	-	SARS-CoV-2	B.1.1.28	2021-05-01	BRASIL NOVO	-	-	-
COV2490	F	-	SARS-CoV-2	B.1.1.28	2021-05-01	BRASIL NOVO	-	-	-
COV2491	M	-	SARS-CoV-2	B.1.1.28	2021-05-01	ALTAMIRA	-	-	-
COV2492	F	-	SARS-CoV-2	B.1.1.33	2021-05-01	MÃE DO RIO	-	-	-
COV2494	F	-	SARS-CoV-2	B.1.1.28	2021-05-01	JACUNDÁ	-	-	-
COV2495	M	-	SARS-CoV-2	B.1.1	2021-05-01	BELÉM	-	-	-
COV2496	M	-	SARS-CoV-2	P.1.7	2021-05-01	BELÉM	-	-	-
COV2497	M	-	SARS-CoV-2	AY.4	2021-05-01	ANANINDEUA	-	-	-
COV2498	M	-	SARS-CoV-2	B.1.1.28	2021-05-01	BELÉM	-	-	-
COV2500	M	-	SARS-CoV-2	B.1.1.28	2021-05-01	BELÉM	-	-	-
COV2501	M	-	SARS-CoV-2	B.1.1.28	2021-05-01	TUCURUÍ	-	-	-
COV2502	F	-	SARS-CoV-2	B.1.1.123	2021-05-01	CACHOEIRA DO ARARI	-	-	-
COV2503	M	-	SARS-CoV-2	B.1.1.28	2021-05-01	ALTAMIRA	-	-	-
COV2504	M	-	SARS-CoV-2	B.1.1.28	2021-05-01	SALINÓPOLIS	-	-	-
COV2505	F	-	SARS-CoV-2	B.1.1.28	2021-05-01	BELÉM	-	-	-
COV2506	F	-	SARS-CoV-2	B.1.1.28	2021-05-01	ANANINDEUA	-	-	-
COV2507	F	-	SARS-CoV-2	B.1.1.28	2021-05-01	ANANINDEUA	-	-	-
COV2508	F	-	SARS-CoV-2	B.1.1.28	2021-05-01	ANANINDEUA	-	-	-
COV2509	F	-	SARS-CoV-2	B.1.1.33	2021-05-01	ANANINDEUA	-	-	-
COV2510	M	-	SARS-CoV-2	B.1.1.28	2021-05-01	ANANINDEUA	-	-	-
COV2511	F	-	SARS-CoV-2	B.1.1.28	2021-05-01	ANANINDEUA	-	-	-
COV2512	F	-	SARS-CoV-2	B.1.1.28	2021-05-01	BUJARU	-	-	-
COV2513	F	-	SARS-CoV-2	B.1.1.28	2021-05-01	CONCÓRDIA DO PARÁ	-	-	-
COV2514	F	-	SARS-CoV-2	B.1.1.28	2021-05-01	BELÉM	-	-	-
COV2515	M	-	SARS-CoV-2	B.1.1.28	2021-05-01	ANANINDEUA	-	-	-
COV2516	F	-	SARS-CoV-2	B.1.1.33	2021-05-01	ANANINDEUA	-	-	-
COV2517	F	-	SARS-CoV-2	P.1.12	2021-05-01	ANANINDEUA	-	-	-
COV2518	F	-	SARS-CoV-2	B.1.1.28	2021-05-01	ANANINDEUA	-	-	-
COV2519	F	-	SARS-CoV-2	B.1.1.28	2021-05-01	ANANINDEUA	-	-	-
COV2520	F	-	SARS-CoV-2	B.1	2021-05-01	ANANINDEUA	-	-	-
COV2521	F	-	SARS-CoV-2	B.1.1.28	2021-05-01	ANANINDEUA	-	-	-
COV2522	F	-	SARS-CoV-2	B.1.1	2021-05-01	AURORA DO PARÁ	-	-	-
COV2523	F	-	SARS-CoV-2	B.1.1.33	2021-05-01	AURORA DO PARÁ	-	-	-
COV2524	M	-	SARS-CoV-2	P.1	2021-05-01	AURORA DO PARÁ	-	-	-
COV2525	M	-	SARS-CoV-2	B.1.1.28	2021-05-01	AURORA DO PARÁ	-	-	-
COV2526	F	-	SARS-CoV-2	B.1.1.28	2021-05-01	AURORA DO PARÁ	-	-	-
COV2527	F	-	SARS-CoV-2	B.1.1.33	2021-05-01	AURORA DO PARÁ	-	-	-
COV2528	M	-	SARS-CoV-2	B.1.1.28	2021-05-01	JACUNDÁ	-	-	-
COV2529	F	-	SARS-CoV-2	P.1	2021-05-01	CONCÓRDIA DO PARÁ	-	-	-
COV2530	F	-	SARS-CoV-2	B.1.1.28	2021-05-01	CONCÓRDIA DO PARÁ	-	-	-
COV2531	M	-	SARS-CoV-2	B.1.1.28	2021-05-01	CONCÓRDIA DO PARÁ	-	-	-
COV2532	F	-	SARS-CoV-2	B.1.1.28	2021-05-01	ALTAMIRA	-	-	-
COV2533	M	-	SARS-CoV-2	B.1.1.28	2021-05-01	PRIMAVERA	-	-	-
COV2534	M	-	SARS-CoV-2	B.1.1.28	2021-05-01	PRIMAVERA	-	-	-
COV2535	M	-	SARS-CoV-2	B.1.1.33	2021-05-01	PRIMAVERA	-	-	-
COV2536	F	-	SARS-CoV-2	B.1.1.33	2021-05-01	PRIMAVERA	-	-	-
COV2537	M	-	SARS-CoV-2	B.1.1	2021-05-01	PRIMAVERA	-	-	-
COV2538	F	-	SARS-CoV-2	B.1.1.33	2021-05-01	PRIMAVERA	-	-	-
COV2540	M	-	SARS-CoV-2	B.1.1.33	2021-05-01	AURORA DO PARÁ	-	-	-
COV2541	F	-	SARS-CoV-2	B.1.1	2021-05-01	AURORA DO PARÁ	-	-	-
COV2543	F	-	SARS-CoV-2	B.1.1.28	2021-05-01	BRASIL NOVO	-	-	-
COV2544	M	-	SARS-CoV-2	B.1.1.28	2021-05-01	ALTAMIRA	-	-	-
COV2545	F	-	SARS-CoV-2	B.1.1.33	2021-05-01	ALTAMIRA	-	-	-
COV2546	M	-	SARS-CoV-2	B.1.1.119	2021-05-01	ALTAMIRA	-	-	-
COV2547	F	-	SARS-CoV-2	B.1.1.61	2021-05-01	ALTAMIRA	-	-	-
COV2548	M	-	SARS-CoV-2	B.1.1.28	2021-05-01	ALTAMIRA	-	-	-
COV2549	F	-	SARS-CoV-2	B.1.1.28	2021-05-01	ALTAMIRA	-	-	-
COV2550	F	-	SARS-CoV-2	B.1	2021-05-01	ALTAMIRA	-	-	-
COV2554	M	-	SARS-CoV-2	B.1.1.28	2021-05-01	ALTAMIRA	-	-	-
COV2556	M	-	SARS-CoV-2	B.1.1.28	2021-05-01	BRASIL NOVO	-	-	-
COV2557	M	-	SARS-CoV-2	B.1.1.219	2021-05-01	BRASIL NOVO	-	-	-
COV2558	F	-	SARS-CoV-2	B.1.1.28	2021-05-01	BELÉM	-	-	-
COV2559	F	-	SARS-CoV-2	B.1.1.28	2021-05-01	GARRAFÃO DO NORTE	-	-	-
COV2560	M	-	SARS-CoV-2	P.1.12	2021-05-01	SANTA BÁRBARA DO PARÁ	-	-	-
COV2561	M	-	SARS-CoV-2	P.1	2021-05-01	ANANINDEUA	-	-	-
COV2562	F	-	SARS-CoV-2	B.1.1.28	2021-05-01	BELÉM	-	-	-
COV2563	M	-	SARS-CoV-2	P.1	2021-05-01	ANANINDEUA	-	-	-
COV2564	F	-	SARS-CoV-2	B.1.1.28	2021-05-01	ANANINDEUA	-	-	-
COV2565	M	-	SARS-CoV-2	B.1.1	2021-05-01	ANANINDEUA	-	-	-
COV2566	F	-	SARS-CoV-2	B.1.1	2021-05-01	ANANINDEUA	-	-	-
COV2567	M	-	SARS-CoV-2	B.1.1.28	2021-05-01	ANANINDEUA	-	-	-
COV2568	F	-	SARS-CoV-2	AY.4	2021-05-01	ANANINDEUA	-	-	-
COV2569	F	-	SARS-CoV-2	B.1.1.33	2021-05-01	ANANINDEUA	-	-	-
COV2570	M	-	SARS-CoV-2	P.2	2021-05-01	ANANINDEUA	-	-	-
COV2571	M	-	SARS-CoV-2	B.1.1.122	2021-05-01	MARITUBA	-	-	-
COV2572	M	-	SARS-CoV-2	P.1.12	2021-05-01	BELÉM	-	-	-
COV2573	M	-	SARS-CoV-2	B.1.1	2021-05-01	MARITUBA	-	-	-
COV2574	F	-	SARS-CoV-2	B.1.1	2021-05-01	BELÉM	-	-	-
COV2575	M	-	SARS-CoV-2	P.1	2021-05-01	BELÉM	-	-	-
COV2576	F	-	SARS-CoV-2	B.1.1	2021-05-01	TERRA ALTA	-	-	-
COV2577	F	-	SARS-CoV-2	P.1	2021-05-01	BELÉM	-	-	-
COV2578	F	-	SARS-CoV-2	B.1.1.28	2021-05-01	BELÉM	-	-	-
COV2579	M	-	SARS-CoV-2	P.1	2021-05-01	BELÉM	-	-	-
COV2580	F	-	SARS-CoV-2	B.1.1.28	2021-05-01	ANANINDEUA	-	-	-
COV2581	M	-	SARS-CoV-2	B.1.1.28	2021-05-01	CAPITÃO POÇO	-	-	-
COV2582	F	-	SARS-CoV-2	P.1	2021-05-01	CAPITÃO POÇO	-	-	-
COV2583	F	-	SARS-CoV-2	P.1.7	2021-05-01	BELÉM	-	-	-
COV2584	M	-	SARS-CoV-2	B.1	2021-05-01	BELÉM	-	-	-
COV2585	F	-	SARS-CoV-2	B.1.1	2021-05-01	NOVA TIMBOTEUA	-	-	-
COV2586	M	-	SARS-CoV-2	P.1	2021-05-01	NOVA TIMBOTEUA	-	-	-
COV2587	M	-	SARS-CoV-2	P.1	2021-05-01	NOVA TIMBOTEUA	-	-	-
COV2588	F	-	SARS-CoV-2	B.1.1	2021-05-01	BELÉM	-	-	-
COV2589	M	-	SARS-CoV-2	B.1.1	2021-05-01	BELÉM	-	-	-
COV2590	F	-	SARS-CoV-2	B.1.1	2021-05-01	BELÉM	-	-	-
COV2591	F	-	SARS-CoV-2	B.1.1	2021-05-01	BELÉM	-	-	-
COV2592	M	-	SARS-CoV-2	B.1.1	2021-05-01	BELÉM	-	-	-
COV2593	F	-	SARS-CoV-2	P.1	2021-05-01	BELÉM	-	-	-
COV2594	F	-	SARS-CoV-2	B.1.1	2021-05-01	PRIMAVERA	-	-	-
COV2595	M	-	SARS-CoV-2	B.1.1	2021-05-01	PRIMAVERA	-	-	-
COV2596	F	-	SARS-CoV-2	B.1.1.33	2021-05-01	PRIMAVERA	-	-	-
COV2597	M	-	SARS-CoV-2	B.1.1	2021-05-01	PRIMAVERA	-	-	-
COV2598	F	-	SARS-CoV-2	B.1	2021-05-01	PRIMAVERA	-	-	-
COV2599	F	-	SARS-CoV-2	B.1.1	2021-05-01	BELÉM	-	-	-
COV2600	M	-	SARS-CoV-2	B.1.1	2021-05-01	CONCEIÇÃO DO ARAGUAIA	-	-	-
COV2601	F	-	SARS-CoV-2	B.1.1	2021-05-01	CONCEIÇÃO DO ARAGUAIA	-	-	-
COV2602	F	-	SARS-CoV-2	B.1.1	2021-05-01	CONCEIÇÃO DO ARAGUAIA	-	-	-
COV2603	M	-	SARS-CoV-2	B.1.1	2021-05-01	CONCEIÇÃO DO ARAGUAIA	-	-	-
COV2604	F	-	SARS-CoV-2	B.1.1	2021-05-01	CONCEIÇÃO DO ARAGUAIA	-	-	-
COV2605	M	-	SARS-CoV-2	B.1.1.33	2021-05-01	CONCEIÇÃO DO ARAGUAIA	-	-	-
COV2606	M	-	SARS-CoV-2	B.1.1	2021-05-01	CONCEIÇÃO DO ARAGUAIA	-	-	-
COV2607	M	-	SARS-CoV-2	B.1.1.28	2021-05-01	BELÉM	-	-	-
COV2608	M	-	SARS-CoV-2	P.1.12	2021-05-01	BELÉM	-	-	-
COV2609	M	-	SARS-CoV-2	B.1	2021-05-01	BELÉM	-	-	-
COV261	M	58	SARS-CoV-2	B.1.1.28	2021-05-01	BELÉM	1	ODINOFAGY; FEVER	2020-04-05
COV2610	F	-	SARS-CoV-2	B.1	2021-05-01	BELÉM	-	-	-
COV2611	F	-	SARS-CoV-2	B.1	2021-05-01	MARABÁ	-	-	-
COV2612	M	-	SARS-CoV-2	B.1.1	2021-05-01	MARABÁ	-	-	-
COV2613	F	-	SARS-CoV-2	B.1.1.28	2021-05-01	MARABÁ	-	-	-
COV2614	M	-	SARS-CoV-2	B.1.1.28	2021-05-01	MARABÁ	-	-	-
COV2615	M	-	SARS-CoV-2	B.1	2021-05-01	BELÉM	-	-	-
COV2616	F	-	SARS-CoV-2	B.1	2021-05-01	BELÉM	-	-	-
COV2617	M	-	SARS-CoV-2	B.1.1.28	2021-05-01	BELÉM	-	-	-
COV2618	F	-	SARS-CoV-2	B.1.1	2021-05-01	BELÉM	-	-	-
COV2619	F	-	SARS-CoV-2	B.1.1.28	2021-05-01	CONCEIÇÃO DO ARAGUAIA	-	-	-
COV2620	M	-	SARS-CoV-2	B.1	2021-05-01	ANANINDEUA	-	-	-
COV2621	M	-	SARS-CoV-2	B.1.1.33	2021-05-01	REDENÇÃO	-	-	-
COV2622	F	-	SARS-CoV-2	B.1	2021-05-01	SÃO JOÃO DE PIRABAS	-	-	-
COV2623	M	-	SARS-CoV-2	B.1	2021-05-01	REDENÇÃO	-	-	-
COV2624	F	-	SARS-CoV-2	AY.33	2021-05-01	ANANINDEUA	-	-	-
COV2625	M	-	SARS-CoV-2	B.1	2021-05-01	ANANINDEUA	-	-	-
COV2626	M	-	SARS-CoV-2	B.1	2021-05-01	BELÉM	-	-	-
COV2627	F	-	SARS-CoV-2	B.1	2021-05-01	CASTANHAL	-	-	-
COV2628	F	-	SARS-CoV-2	AY.33	2021-05-01	OEIRAS DO PARÁ	-	-	-
COV2629	M	-	SARS-CoV-2	B.1.1	2021-05-01	CASTANHAL	-	-	-
COV2630	F	-	SARS-CoV-2	B.1.1	2021-05-01	AURORA DO PARÁ	-	-	-
COV2631	M	-	SARS-CoV-2	B.1.1	2021-05-01	SÃO JOÃO DE PIRABAS	-	-	-
COV2632	M	-	SARS-CoV-2	B.1.1.28	2021-05-01	BUJARU	-	-	-
COV2633	F	-	SARS-CoV-2	B.1	2021-05-01	SÃO JOÃO DE PIRABAS	-	-	-
COV2634	F	-	SARS-CoV-2	B.1.1	2021-05-01	SÃO JOÃO DE PIRABAS	-	-	-
COV2635	F	-	SARS-CoV-2	B.1.1	2021-05-01	REDENÇÃO	-	-	-
COV2636	F	-	SARS-CoV-2	B.1	2021-05-01	REDENÇÃO	-	-	-
COV2637	F	-	SARS-CoV-2	B.1.1.28	2021-05-01	SÃO JOÃO DE PIRABAS	-	-	-
COV2638	F	-	SARS-CoV-2	B.1.1.28	2021-05-01	ANANINDEUA	-	-	-
COV2639	M	-	SARS-CoV-2	B.1.1.28	2021-05-01	REDENÇÃO	-	-	-
COV2640	F	-	SARS-CoV-2	B.1	2021-05-01	ALTAMIRA	-	-	-
COV2641	M	-	SARS-CoV-2	B.1	2021-05-01	ANANINDEUA	-	-	-
COV2642	F	-	SARS-CoV-2	B.1.1.28	2021-05-01	REDENÇÃO	-	-	-
COV2643	M	-	SARS-CoV-2	B.1.1.28	2021-05-01	BELÉM	-	-	-
COV2644	M	-	SARS-CoV-2	B.1.1.28	2021-05-01	REDENÇÃO	-	-	-
COV2645	F	-	SARS-CoV-2	B.1.1.28	2021-05-01	ALTAMIRA	-	-	-
COV2646	F	-	SARS-CoV-2	B.1.1.28	2021-05-01	ALTAMIRA	-	-	-
COV2647	F	-	SARS-CoV-2	B.1.1.28	2021-05-01	BELÉM	-	-	-
COV2648	M	-	SARS-CoV-2	B.1	2021-05-01	REDENÇÃO	-	-	-
COV2649	M	-	SARS-CoV-2	B.1.1.28	2021-05-01	GARRAFÃO DO NORTE	-	-	-
COV2652	M	-	SARS-CoV-2	B.1	2021-05-01	ALTAMIRA	-	-	-
COV2653	F	-	SARS-CoV-2	B.1.1.28	2021-05-01	ALTAMIRA	-	-	-
COV2654	F	-	SARS-CoV-2	B.1.1.279	2021-05-01	ALTAMIRA	-	-	-
COV2655	F	-	SARS-CoV-2	B.1.1.28	2021-05-01	BELÉM	-	-	-
COV2656	M	-	SARS-CoV-2	B.1.1.28	2021-05-01	SÃO DOMINGOS DO CAPIM	-	-	-
COV2657	F	-	SARS-CoV-2	B.1.1.28	2021-05-01	BELÉM	-	-	-
COV2658	M	-	SARS-CoV-2	B.1.1.28	2021-05-01	SÃO JOÃO DO ARAGUAIA	-	-	-
COV2659	F	-	SARS-CoV-2	B.1.1.28	2021-05-01	TAILÂNDIA	-	-	-
COV2660	F	-	SARS-CoV-2	B.1.1.119	2021-05-01	MUANÁ	-	-	-
COV2664	M	-	SARS-CoV-2	B.1.1.33	2021-05-01	DOM ELISEU	-	-	-
COV2665	F	-	SARS-CoV-2	B.1.1.33	2021-05-01	DOM ELISEU	-	-	-
COV2666	F	-	SARS-CoV-2	B.1	2021-05-01	CAMETÁ	-	-	-
COV2667	M	-	SARS-CoV-2	B.1	2021-05-01	CAMETÁ	-	-	-
COV2668	M	-	SARS-CoV-2	B.1.1.28	2021-05-01	VIGIA	-	-	-
COV2669	M	-	SARS-CoV-2	B.1	2021-05-01	AUGUSTO CORRÊA	-	-	-
COV2670	M	-	SARS-CoV-2	B.1.1.28	2021-05-01	CAPANEMA	-	-	-
COV2673	M	-	SARS-CoV-2	P.1	2021-05-01	MARABÁ	-	-	-
COV2674	F	-	SARS-CoV-2	B.1.1.28	2021-05-01	MARABÁ	-	-	-
COV2675	M	-	SARS-CoV-2	B.1	2021-05-01	BELÉM	-	-	-
COV2676	F	-	SARS-CoV-2	P.1	2021-05-01	BRAGANÇA	-	-	-
COV2677	F	-	SARS-CoV-2	B.1.1	2021-05-01	ULIANÓPOLIS	-	-	-
COV2678	M	-	SARS-CoV-2	B.1.1.33	2021-05-01	GARRAFÃO DO NORTE	-	-	-
COV2679	F	-	SARS-CoV-2	P.1.14	2021-05-01	GARRAFÃO DO NORTE	-	-	-
COV2682	M	-	SARS-CoV-2	P.1.14	2021-05-01	MÃE DO RIO	-	-	-
COV2683	M	-	SARS-CoV-2	P.1.7	2021-05-01	BELÉM	-	-	-
COV2685	M	-	SARS-CoV-2	B.1.1.28	2021-05-01	SANTA BÁRBARA DO PARÁ	-	-	-
COV2686	M	-	SARS-CoV-2	B.1.1.28	2021-05-01	CASTANHAL	-	-	-
COV2687	M	-	SARS-CoV-2	P.1.14	2021-05-01	SÃO DOMINGOS DO CAPIM	-	-	-
COV2688	F	-	SARS-CoV-2	P.1.14	2021-05-01	BELÉM	-	-	-
COV2689	F	-	SARS-CoV-2	P.1.16	2021-05-01	BELÉM	-	-	-
COV2690	M	-	SARS-CoV-2	P.1.14	2021-05-01	BELÉM	-	-	-
COV2692	M	-	SARS-CoV-2	P.1.14	2021-05-01	TUCURUÍ	-	-	-
COV2693	M	-	SARS-CoV-2	B.1.1.528	2021-05-01	TUCURUÍ	-	-	-
COV2694	M	-	SARS-CoV-2	B.1.1.28	2021-05-01	BUJARU	-	-	-
COV2695	M	-	SARS-CoV-2	P.1	2021-05-01	BUJARU	-	-	-
COV2698	M	-	SARS-CoV-2	P.1.14	2021-05-01	BELÉM	-	-	-
COV2699	F	-	SARS-CoV-2	B.1	2021-05-01	GARRAFÃO DO NORTE	-	-	-
COV2701	M	-	SARS-CoV-2	B.1.36	2021-05-01	BELÉM	-	-	-
COV2702	F	-	SARS-CoV-2	P.1.14	2021-05-01	BELÉM	-	-	-
COV2705	M	-	SARS-CoV-2	B.1.1.28	2021-05-01	BELÉM	-	-	-
COV2706	M	-	SARS-CoV-2	B.1	2021-05-01	BELÉM	-	-	-
COV2707	F	-	SARS-CoV-2	P.1.14	2021-05-01	GOIANÉSIA DO PARÁ	-	-	-
COV2710	F	-	SARS-CoV-2	B.1	2021-05-01	BRAGANÇA	-	-	-
COV2711	F	-	SARS-CoV-2	B.1.324	2021-05-01	AURORA DO PARÁ	-	-	-
COV2712	M	-	SARS-CoV-2	B.1.1	2021-05-01	AURORA DO PARÁ	-	-	-
COV2713	M	-	SARS-CoV-2	B.1.1	2021-05-01	BELÉM	-	-	-
COV2714	F	-	SARS-CoV-2	P.1	2021-05-01	BELÉM	-	-	-
COV2715	M	-	SARS-CoV-2	B.1.1	2021-05-01	BELÉM	-	-	-
COV2716	F	-	SARS-CoV-2	B.1.1	2021-05-01	BELÉM	-	-	-
COV2717	F	-	SARS-CoV-2	B.1.1	2021-05-01	SANTO ANTÔNIO DO TAUÁ	-	-	-
COV2718	M	-	SARS-CoV-2	B.1.1	2021-05-01	SANTO ANTÔNIO DO TAUÁ	-	-	-
COV2719	M	-	SARS-CoV-2	P.1.14	2021-05-01	BELÉM	-	-	-
COV2720	M	-	SARS-CoV-2	AY.44	2021-05-01	BELÉM	-	-	-
COV2721	M	-	SARS-CoV-2	P.1.14	2021-05-01	BELÉM	-	-	-
COV2722	M	-	SARS-CoV-2	B.1.1.528	2021-05-01	BELÉM	-	-	-
COV2723	F	-	SARS-CoV-2	P.1.14	2021-05-01	BELÉM	-	-	-
COV2724	M	-	SARS-CoV-2	P.1.16	2021-05-01	BELÉM	-	-	-
COV2725	F	-	SARS-CoV-2	B.1	2021-05-01	NOVA TIMBOTEUA	-	-	-
COV2726	F	-	SARS-CoV-2	B.1.1.370	2021-05-01	ANANINDEUA	-	-	-
COV2727	F	-	SARS-CoV-2	B.1.140	2021-05-01	BELÉM	-	-	-
COV2728	M	-	SARS-CoV-2	B.1.1	2021-05-01	BELÉM	-	-	-
COV2729	F	-	SARS-CoV-2	P.1.14	2021-05-01	BELÉM	-	-	-
COV2730	F	-	SARS-CoV-2	P.1	2021-05-01	ANANINDEUA	-	-	-
COV2731	F	-	SARS-CoV-2	B.1	2021-05-01	BELÉM	-	-	-
COV2732	F	-	SARS-CoV-2	B.1.1.28	2021-05-01	ANANINDEUA	-	-	-
COV2733	M	-	SARS-CoV-2	B.1.1.28	2021-05-01	ANANINDEUA	-	-	-
COV2734	M	-	SARS-CoV-2	B.1.1	2021-05-01	ANANINDEUA	-	-	-
COV2735	M	-	SARS-CoV-2	B.1.1.33	2021-05-01	ANANINDEUA	-	-	-
COV2736	M	-	SARS-CoV-2	B.1.1.123	2021-05-01	ALTAMIRA	-	-	-
COV2737	F	-	SARS-CoV-2	B.1.1.28	2021-05-01	VITÓRIA DO XINGÚ	-	-	-
COV2738	M	-	SARS-CoV-2	B.1.1.28	2021-05-01	CAMETÁ	-	-	-
COV2739	F	-	SARS-CoV-2	B.1.1.33	2021-05-01	CAMETÁ	-	-	-
COV2740	F	-	SARS-CoV-2	B.1.1.33	2021-05-01	CAMETÁ	-	-	-
COV2741	M	-	SARS-CoV-2	B.1.1.28	2021-05-01	BUJARU	-	-	-
COV2742	M	-	SARS-CoV-2	B.1.1.28	2021-05-01	GARRAFÃO DO NORTE	-	-	-
COV2743	F	-	SARS-CoV-2	B.1.1.28	2021-05-01	GARRAFÃO DO NORTE	-	-	-
COV2744	M	-	SARS-CoV-2	B.1.1	2021-05-01	GARRAFÃO DO NORTE	-	-	-
COV2745	F	-	SARS-CoV-2	B.1.1.28	2021-05-01	GARRAFÃO DO NORTE	-	-	-
COV2746	F	-	SARS-CoV-2	B.1.1.28	2021-05-01	GARRAFÃO DO NORTE	-	-	-
COV2747	M	-	SARS-CoV-2	B.1.1.36	2021-05-01	BELÉM	-	-	-
COV2748	M	-	SARS-CoV-2	B.1.1	2021-05-01	AURORA DO PARÁ	-	-	-
COV2749	M	-	SARS-CoV-2	P.6	2021-05-01	AURORA DO PARÁ	-	-	-
COV2750	M	-	SARS-CoV-2	B.1.1.28	2021-05-01	MARABÁ	-	-	-
COV2751	M	-	SARS-CoV-2	B.1.1.28	2021-05-01	CAMETÁ	-	-	-
COV2752	M	-	SARS-CoV-2	P.1.14	2021-05-01	MOJU	-	-	-
COV2753	M	-	SARS-CoV-2	B.1	2021-05-01	BELÉM	-	-	-
COV2754	F	-	SARS-CoV-2	P.1.14	2021-05-01	CAPANEMA	-	-	-
COV2756	M	-	SARS-CoV-2	P.1.14	2021-05-01	CAMETÁ	-	-	-
COV2757	F	-	SARS-CoV-2	P.1.14	2021-05-01	CAMETÁ	-	-	-
COV2758	F	-	SARS-CoV-2	B.1.1.274	2021-05-01	ALTAMIRA	-	-	-
COV2759	F	-	SARS-CoV-2	P.1.14	2021-05-01	ANANINDEUA	-	-	-
COV2761	F	-	SARS-CoV-2	P.1.14	2021-05-01	ANANINDEUA	-	-	-
COV2762	M	-	SARS-CoV-2	B.1.218	2021-05-01	ANANINDEUA	-	-	-
COV2763	F	-	SARS-CoV-2	B.1.1.28	2021-05-01	ANANINDEUA	-	-	-
COV2764	M	-	SARS-CoV-2	P.1.14	2021-05-01	ANANINDEUA	-	-	-
COV2777	M	-	SARS-CoV-2	B.1.1.265	2021-05-01	ALTAMIRA	-	-	-
COV2778	F	-	SARS-CoV-2	B.1.1.289	2021-05-01	ALTAMIRA	-	-	-
COV2788	M	-	SARS-CoV-2	B.1.1.256	2021-05-01	VITÓRIA DO XINGÚ	-	-	-
COV2789	F	-	SARS-CoV-2	B.1.1.59	2021-05-01	BRASIL NOVO	-	-	-
COV2792	M	-	SARS-CoV-2	B.1.1.33	2021-05-01	ALTAMIRA	-	-	-
COV2793	M	-	SARS-CoV-2	B.1.1.28	2021-05-01	ALTAMIRA	-	-	-
COV2794	M	-	SARS-CoV-2	B.1.1.33	2021-05-01	MEDICILÂNDIA	-	-	-
COV2800	F	-	SARS-CoV-2	A.1	2021-05-01	URUARÁ	-	-	-
COV2801	F	-	SARS-CoV-2	B.1.1.217	2021-05-01	ALTAMIRA	-	-	-
COV2806	M	-	SARS-CoV-2	B.1.1.253	2021-05-01	ALTAMIRA	-	-	-
COV2809	F	-	SARS-CoV-2	B.1.1.84	2021-05-01	URUARÁ	-	-	-
COV2815	F	-	SARS-CoV-2	B.1.1.236	2021-05-01	ALTAMIRA	-	-	-
COV2816	M	-	SARS-CoV-2	B.1.1.28	2021-05-01	ALTAMIRA	-	-	-
COV2976	F	-	SARS-CoV-2	B.1.1.291	2021-05-01	PARAGOMINAS	-	-	-
COV2997	F	-	SARS-CoV-2	B.1.1.33	2021-05-01	PARAGOMINAS	-	-	-
COV3029	F	-	SARS-CoV-2	B.1.1.289	2021-05-01	ALTAMIRA	-	-	-
COV3030	M	-	SARS-CoV-2	B.1.1.193	2021-05-01	ALTAMIRA	-	-	-
COV3031	F	-	SARS-CoV-2	B.1.1.289	2021-05-01	ALTAMIRA	-	-	-
COV3100	M	-	SARS-CoV-2	B.1.1.523	2021-05-02	BELÉM	-	-	-
COV3108	M	30	SARS-CoV-2	P.1	2021-06-02	BELÉM	2	FEVER; ODINOFAGY; DIARRHEA; DYSGEUSIA	2021-05-27
COV3109	M	56	SARS-CoV-2	P.1	2021-06-07	BELÉM	2	FEVER; COUGH; ASTHENIA	2021-05-18
COV3110	F	64	SARS-CoV-2	P.1	2021-06-07	BELÉM	2	COUGH; DYSPNEA; VOMITING; DIGEUSIA; HEADACHE; RHINORRHEA; MYALGIA; ADYNAMIA	2021-05-24
COV3111	M	67	SARS-CoV-2	P.1	2021-06-07	BELÉM	2	FEVER; COUGH; ODINOFAGY; ASTHENIA	2021-05-23
COV3112	M	66	SARS-CoV-2	P.1	2021-06-07	COLARES	1	FEVER; DYSPNEA; COUGH; HEADACHE; LOSS OF SMELL; MYALGIA; DIARRHEA	-
COV3113	M	34	SARS-CoV-2	P.1	2021-06-07	BELÉM	2	FEVER; COUGH; DYSPNEA; DIARRHEA; VOMITING; ABDOMINAL PAIN; ADYNAMIA	2021-05-14
COV3114	M	44	SARS-CoV-2	B.1.1.28	2021-06-07	ANANINDEUA	2	FEVER; COUGH; DYSPNEA; DIARRHEA; ADYNAMIA; LOSS OF SMELL; DYSGEUSIA; HEADACHE	2021-05-20
COV3158	M	41	SARS-CoV-2	B.1.351	2021-07-12	BELÉM	0	ASYMPTOMATIC	-
COV3161	M	38	SARS-CoV-2	P.2	2021-07-12	BELÉM	0	ASYMPTOMATIC	-
COV3168	M	29	SARS-CoV-2	B.1.351	2021-07-12	BELÉM	0	ASYMPTOMATIC	-
COV3176	M	31	SARS-CoV-2	P.2	2021-07-12	BELÉM	0	ASYMPTOMATIC	-
COV3180	F	36	SARS-CoV-2	P.1	2021-07-16	BELÉM	2	FEVER; COUGH; ODINOFAGY; DYSPNEA; LOSS OF SMELL; DYSGEUSIA	2021-07-09
COV3182	M	76	SARS-CoV-2	P.1	2021-07-15	BELÉM	2	FEVER; COUGH; ODINOFAGY; DYSPNEA; DYSGEUSIA; ASTHENIA	2021-07-08
COV3183	M	41	SARS-CoV-2	P.1	2021-07-30	BELÉM	1	ODINOFAGY; RHINORRHEA	2021-07-28
COV3184	F	26	SARS-CoV-2	B.1.617.2	2021-07-28	PARAGOMINAS	1	FEVER; HEADACHE; VOMITING; MYALGIA	2021-07-22
COV3185	M	39	SARS-CoV-2	P.1	2021-07-27	PARAGOMINAS	2	FEVER; COUGH; ODINOFAGY	2021-07-23
COV3196	F	6	SARS-CoV-2	P.1	2021-08-06	BELÉM	2	FEVER; VOMITING; HEADACHE; ADYNAMIA; ABDOMINAL PAIN	-
COV3200	M	22	SARS-CoV-2	B.1.617.2	2021-08-09	BELÉM	1	FEVER; ODINOFAGY; COUGH; RHINORRHEA; HEADACHE; MYALGIA	2021-08-04
COV3204	F	43	SARS-CoV-2	B.1.617.2	2021-08-09	BELÉM	1	FEVER; RHINORRHEA; HEADACHE; MYALGIA; DIARRHEA	2021-08-05
COV3205	F	42	SARS-CoV-2	P.1	2021-08-09	BELÉM	1	HEADACHE; MYALGIA; ASTHENIA	2021-08-08
COV3206	M	24	SARS-CoV-2	P.1	2021-08-09	BELÉM	1	ODINOFAGY; RHINORRHEA; HEADACHE	2021-08-01
COV3207	F	36	SARS-CoV-2	P.1	2021-08-09	BELÉM	1	HEADACHE	2021-08-07
COV3208	M	46	SARS-CoV-2	P.1	2021-08-09	BELÉM	0	ASYMPTOMATIC	-
COV3221	F	57	SARS-CoV-2	B.1.617.2	2021-08-12	BELÉM	1	COUGH; RHINORRHEA; BACK PAIN	2021-08-11
COV3222	M	62	SARS-CoV-2	P.1	2021-08-12	BELÉM	1	RHINORRHEA; HEADACHE	2021-08-08
COV3223	F	85	SARS-CoV-2	B.1.617.2	2021-08-12	BELÉM	1	ASTHENIA; SINCOPE; HEADACHE	2021-08-11
COV3232	F	20	SARS-CoV-2	P.1	2021-08-13	BELÉM	1	COUGH; RHINORRHEA; HEADACHE	2021-08-07
COV3239	M	73	SARS-CoV-2	P.1	2021-08-09	BELÉM	2	FEVER; COUGH; ODINOFAGY; DYSPNEA; DYSGEUSIA; HEADACHE; LOSS OF SMELL; ABDOMINAL PAIN; ASTHENIA	2021-07-30
COV3248	F	41	SARS-CoV-2	P.1	2021-08-18	BELÉM	1	ABDOMINAL PAIN	2021-08-17
COV3249	F	23	SARS-CoV-2	P.1	2021-08-18	BELÉM	1	ODINOFAGY; MYALGIA	2021-08-11
COV3250	F	7	SARS-CoV-2	P.1	2021-08-18	BELÉM	1	COUGH	2021-08-13
COV3251	M	36	SARS-CoV-2	P.1	2021-08-18	BELÉM	1	ODINOFAGY; COUGH; LOSS OF SMELL; DYSGEUSIA; RHINORRHEA	2021-08-13
COV3256	F	46	SARS-CoV-2	P.1	2021-08-19	BELÉM	0	ASYMPTOMATIC	-
COV3257	F	15	SARS-CoV-2	P.1	2021-08-19	BELÉM	1	ODINOFAGY; RHINORRHEA	2021-08-10
COV3258	F	16	SARS-CoV-2	P.1	2021-08-19	BELÉM	1	ODINOFAGY; COUGH; HEADACHE; ASTHENIA; VERTIGEM	2021-08-17
COV3261	F	16	SARS-CoV-2	P.1	2021-08-19	BELÉM	1	ODINOFAGY; COUGH; RHINORRHEA; HEADACHE; LOSS OF SMELL; DYSGEUSIA	2021-08-16
COV3262	F	16	SARS-CoV-2	P.1	2021-08-19	BELÉM	1	ODINOFAGY; HEADACHE; LOSS OF SMELL; DYSGEUSIA; DIARRHEA	2021-08-17
COV3263	M	15	SARS-CoV-2	P.1	2021-08-19	BELÉM	1	FERBE; MYALGIA	2021-08-17
COV3266	M	15	SARS-CoV-2	P.1	2021-08-17	BELÉM	0	ASYMPTOMATIC	-
COV3267	F	15	SARS-CoV-2	P.1	2021-08-19	BELÉM	1	COUGH; HEADACHE	2021-08-17
COV3268	M	39	SARS-CoV-2	P.1	2021-08-21	BELÉM	0	ASYMPTOMATIC	-
COV3269	F	15	SARS-CoV-2	P.1	2021-08-20	BELÉM	1	ODINOFAGY	2021-08-19
COV3270	F	73	SARS-CoV-2	P.1	2021-08-20	BELÉM	1	RHINORRHEA; HEADACHE; DYSPNEA	2021-08-18
COV3271	F	15	SARS-CoV-2	P.1	2021-08-20	BELÉM	1	ODINOFAGY	2021-08-18
COV3272	M	16	SARS-CoV-2	P.1	2021-08-19	BELÉM	1	FEVER; RHINORRHEA; LOSS OF SMELL	2021-08-17
COV3273	M	16	SARS-CoV-2	B.1.1.28	2021-08-20	BELÉM	1	ODINOFAGY; RHINORRHEA; HEADACHE	2021-08-20
COV3276	M	16	SARS-CoV-2	P.1	2021-08-20	BELÉM	1	ODINOFAGY; RHINORRHEA; HEADACHE; DIARRHEA	2021-08-16
COV3278	F	44	SARS-CoV-2	P.1	2021-08-22	BELÉM	0	ASYMPTOMATIC	-
COV3279	F	35	SARS-CoV-2	P.1	2021-08-22	BELÉM	0	ASYMPTOMATIC	-
COV3280	F	15	SARS-CoV-2	P.1	2021-08-20	BELÉM	1	HEADACHE	2021-08-19
COV3281	F	39	SARS-CoV-2	P.1	2021-08-21	BELÉM	0	ASYMPTOMATIC	-
COV3282	M	47	SARS-CoV-2	P.1	2021-08-21	BELÉM	0	ASYMPTOMATIC	-
COV3283	F	6	SARS-CoV-2	P.1	2021-08-21	BELÉM	1	ODINOFAGY; RHINORRHEA	2021-08-19
COV3284	M	41	SARS-CoV-2	P.1	2021-08-21	BELÉM	1	HEADACHE; DIARRHEA	2021-08-16
COV3285	F	47	SARS-CoV-2	P.1	2021-08-21	BELÉM	0	ASYMPTOMATIC	-
COV3286	F	39	SARS-CoV-2	P.1	2021-08-22	BELÉM	1	FEVER; HEADACHE; MYALGIA	2021-08-20
COV3287	F	48	SARS-CoV-2	P.1	2021-08-21	BELÉM	0	ASYMPTOMATIC	-
COV3288	M	49	SARS-CoV-2	P.1	2021-08-22	BELÉM	0	ASYMPTOMATIC	-
COV3289	M	51	SARS-CoV-2	P.1	2021-08-21	BENEVIDES	0	ASYMPTOMATIC	-
COV3290	F	31	SARS-CoV-2	P.1	2021-08-20	BELÉM	0	ASYMPTOMATIC	-
COV3291	M	33	SARS-CoV-2	P.1	2021-08-21	ANANINDEUA	0	ASYMPTOMATIC	-
COV3292	M	15	SARS-CoV-2	P.1	2021-08-20	BELÉM	1	ODINOFAGY; HEADACHE; ABDOMINAL PAIN; DIARRHEA	2021-08-16
COV3293	M	17	SARS-CoV-2	P.1	2021-08-20	BELÉM	1	COUGH; HEADACHE; STOMACH ACHE	2021-08-17
COV3294	M	16	SARS-CoV-2	P.1	2021-08-20	BELÉM	1	RHINORRHEA; DIARRHEA	2021-08-16
COV3295	M	16	SARS-CoV-2	P.1	2021-08-20	BELÉM	1	FEVER; RHINORRHEA	2021-08-18
COV3299	M	12	SARS-CoV-2	B.1.617.2	2021-08-23	BELÉM	1	HEADACHE; FEVER; COUGH; RHINORRHEA; NAUSEAS	2021-08-22
COV3300	M	40	SARS-CoV-2	P.1	2021-08-23	BELÉM	0	ASYMPTOMATIC	-
COV3301	F	25	SARS-CoV-2	P.1	2021-08-23	BELÉM	0	ASYMPTOMATIC	-
COV3302	M	38	SARS-CoV-2	P.1	2021-08-23	BELÉM	0	ASYMPTOMATIC	-
COV3303	M	16	SARS-CoV-2	P.1	2021-08-23	BELÉM	1	HEADACHE; FEVER	2021-08-22
COV3304	M	43	SARS-CoV-2	P.1	2021-08-23	BELÉM	0	ASYMPTOMATIC	-
COV3308	F	37	SARS-CoV-2	P.1	2021-08-25	BELÉM	1	FEVER; COUGH; RHINORRHEA; BACK PAIN	2021-08-21
COV3312	M	18	SARS-CoV-2	P.1	2021-08-29	BELÉM	0	ASYMPTOMATIC	-
COV3314	M	18	SARS-CoV-2	P.1	2021-08-29	BELÉM	1	HEADACHE; RHINORRHEA; DIARRHEA	2021-08-27
COV3323	F	76	SARS-CoV-2	P.1	2021-08-30	SALINÓPOLIS	2	DYSPNEA; ADYNAMIA; LOSS OF SMELL; DYSGEUSIA; DIARRHEA	2021-08-09
COV3324	M	89	SARS-CoV-2	P.1	2021-08-30	SALINÓPOLIS	2	DYSPNEA; ADYNAMIA; LOSS OF SMELL; DYSGEUSIA	2021-08-09
COV3325	M	86	SARS-CoV-2	P.1	2021-08-21	ANANINDEUA	2	DYSPNEA	2021-01-11
COV3339	F	17	SARS-CoV-2	P.1	2021-08-31	BELÉM	0	ASYMPTOMATIC	-
COV3344	F	40	SARS-CoV-2	P.1	2021-09-02	ANANINDEUA	1	HEADACHE; DYSGEUSIA; LOSS OF SMELL; COUGH; ASTHENIA	2021-08-30
COV3347	M	43	SARS-CoV-2	P.1	2021-09-02	ANANINDEUA	1	RHINORRHEA; FATIGUE	2021-08-30
COV3348	F	9	SARS-CoV-2	P.1	2021-09-02	ANANINDEUA	1	RHINORRHEA	2021-08-30
COV3351	F	18	SARS-CoV-2	P.1	2021-09-01	BELÉM	0	ASYMPTOMATIC	-
COV3353	F	17	SARS-CoV-2	P.1	2021-09-03	BELÉM	0	ASYMPTOMATIC	-
COV3356	M	61	SARS-CoV-2	P.1	2021-09-04	ACARÁ	0	ASYMPTOMATIC	-
COV3360	M	44	SARS-CoV-2	P.1	2021-09-07	ANANINDEUA	0	ASYMPTOMATIC	-
COV3361	M	61	SARS-CoV-2	P.1	2021-09-07	BELÉM	0	ASYMPTOMATIC	-
COV3363	M	56	SARS-CoV-2	P.1	2021-09-07	ANANINDEUA	0	ASYMPTOMATIC	-
COV3364	M	-	SARS-CoV-2	P.1	2021-09-07	AUGUSTO CORRÊA	2	RHINORRHEA	2021-09-04
COV3368	M	43	SARS-CoV-2	B.1.617.2	2021-09-08	BELÉM	1	FEVER; COUGH; RHINORRHEA; MYALGIA	2021-09-02
COV3370	F	61	SARS-CoV-2	P.1	2021-09-08	BELÉM	0	ASYMPTOMATIC	-
COV3371	M	65	SARS-CoV-2	B.1.617.2	2021-09-08	BELÉM	0	ASYMPTOMATIC	-
COV3373	M	35	SARS-CoV-2	B.1.617.2	2021-09-08	BELÉM	1	FEVER; COUGH; DYSGEUSIA; LOSS OF SMELL; MYALGIA	2021-08-31
COV3374	M	-	SARS-CoV-2	B.1.617.2	2021-09-08	BELÉM	0	ASYMPTOMATIC	-
COV3375	M	29	SARS-CoV-2	P.1	2021-09-08	BELÉM	0	ASYMPTOMATIC	-
COV3377	M	39	SARS-CoV-2	B.1.617.2	2021-09-08	BELÉM	1	COUGH; HEADACHE; DYSGEUSIA; LOSS OF SMELL	2021-09-02
COV3380	M	21	SARS-CoV-2	P.1	2021-09-08	BELÉM	0	ASYMPTOMATIC	-
COV3385	M	59	SARS-CoV-2	B.1.617.2	2021-09-08	BELÉM	0	ASYMPTOMATIC	-
COV3390	M	24	SARS-CoV-2	B.1.617.2	2021-09-08	BELÉM	0	ASYMPTOMATIC	-
COV3391	M	31	SARS-CoV-2	B.1.617.2	2021-09-09	BELÉM	1	ODINOFAGY; COUGH; LOSS OF SMELL; RHINORRHEA	2021-09-02
COV3392	M	27	SARS-CoV-2	B.1.617.2	2021-09-09	BELÉM	0	ASYMPTOMATIC	-
COV3393	M	37	SARS-CoV-2	B.1.617.2	2021-09-09	BELÉM	1	FEVER; COUGH; RHINORRHEA; DYSGEUSIA; BODY ACHE	2021-09-05
COV3394	M	32	SARS-CoV-2	B.1.617.2	2021-09-09	BELÉM	1	FEVER; ODINOFAGY; DYSGEUSIA	2021-08-31
COV3395	M	27	SARS-CoV-2	B.1.617.2	2021-09-09	BELÉM	1	ODINOFAGY; COUGH; HEADACHE; LOSS OF SMELL; DYSGEUSIA; LOMBALGIA	2021-09-04
COV3396	M	35	SARS-CoV-2	AY.33	2021-09-09	BELÉM	1	ODINOFAGY; COUGH; HEADACHE; RHINORRHEA	2021-08-31
COV3397	F	26	SARS-CoV-2	AY.33	2021-09-09	BELÉM	1	ODINOFAGY	2021-08-30
COV3398	M	42	SARS-CoV-2	AY.33	2021-09-11	BELÉM	1	COUGH; RHINORRHEA; ASTHENIA	2021-09-04
COV3399	F	38	SARS-CoV-2	AY.33	2021-09-11	BELÉM	1	ODINOFAGY; ASTHENIA	2021-09-10
COV34	M	80	SARS-CoV-2	B.1.1	2020-05-05	BELÉM	-	-	-
COV3400	M	20	SARS-CoV-2	B.1	2021-09-11	BELÉM	1	HEADACHE; ODINOFAGY	2021-09-09
COV3401	M	67	SARS-CoV-2	B.1.1.28	2021-09-11	ANANINDEUA	2	FEVER; COUGH; DIARRHEA	-
COV3402	F	20	SARS-CoV-2	B.1	2021-09-10	BELÉM	1	FEVER; ODINOFAGY; COUGH; HEADACHE; INAPETENCE	2021-09-08
COV3403	F	17	SARS-CoV-2	AY.33	2021-09-10	BELÉM	1	FEVER; ODINOFAGY; COUGH; HEADACHE; ASTHENIA	2021-09-05
COV3407	M	34	SARS-CoV-2	AY.33	2021-09-14	ANANINDEUA	1	FEVER; COUGH; HEADACHE	2021-09-09
COV3408	M	12	SARS-CoV-2	AY.33	2021-09-14	BELÉM	1	FEVER; RHINORRHEA; HEADACHE	2021-09-12
COV3409	F	36	SARS-CoV-2	B.1.1.28	2021-09-14	BELÉM	1	FEVER; ODINOFAGY; COUGH; RHINORRHEA; HEADACHE	2021-09-11
COV3410	M	38	SARS-CoV-2	AY.33	2021-09-20	BELÉM	0	ASYMPTOMATIC	-
COV3415	M	64	SARS-CoV-2	AY.33	2021-10-01	BELÉM	2	FEVER; DYSPNEA; COUGH; RHINORRHEA	2021-09-30
COV3416	M	51	SARS-CoV-2	AY.33	2021-10-01	BELÉM	1	COUGH; ADYNAMIA	2021-09-30
COV3426	F	66	SARS-CoV-2	AY.99.2	2021-10-15	BELÉM	1	FEVER; DYSPNEA; COUGH; HEADACHE; MYALGIA; DIARRHEA	-
COV3427	M	-	SARS-CoV-2	B.1.214	2021-10-18	BELÉM	-	-	-
COV3428	F	34	SARS-CoV-2	B.1.349	2021-10-15	BELÉM	1	COUGH; HEADACHE	2021-10-12
COV3437	M	32	SARS-CoV-2	AY.99.2	2021-10-19	BELÉM	1	DYSPNEA; COUGH; RHINORRHEA; HEADACHE	2021-10-11
COV3438	F	10	SARS-CoV-2	AY.99.2	2021-10-19	BELÉM	1	ODINOFAGY; COUGH; RHINORRHEA	2021-10-10
COV3439	F	26	SARS-CoV-2	B.1	2021-10-19	BELÉM	1	FEVER; ODINOFAGY; DYSPNEA; COUGH; HEADACHE; DYSGEUSIA; LOSS OF SMELL	2021-10-11
COV3440	M	61	SARS-CoV-2	B.1.596	2021-10-20	BELÉM	-	-	-
COV3441	M	22	SARS-CoV-2	P.1	2021-10-20	BELÉM	1	COUGH; RHINORRHEA; ASTHENIA	2021-10-16
COV3442	M	40	SARS-CoV-2	B.1.1.28	2021-10-20	BELÉM	1	RHINORRHEA; ODINOFAGY	2021-10-14
COV3443	F	57	SARS-CoV-2	B.1	2021-10-20	BELÉM	1	DYSPNEA; COUGH	2021-10-18
COV3444	F	56	SARS-CoV-2	P.1.1	2021-10-20	BELÉM	1	HEADACHE; COUGH	2021-10-18
COV3445	F	58	SARS-CoV-2	B.1.1.28	2021-10-20	BELÉM	1	ODINOFAGY; RHINORRHEA; HEADACHE	2021-10-19
COV3446	F	47	SARS-CoV-2	P.1.14	2021-10-20	ANANINDEUA	1	COUGH; THORACHALGIA	2021-10-18
COV3447	F	38	SARS-CoV-2	P.1.14	2021-10-20	ANANINDEUA	1	FEVER; ODINOFAGY; COUGH; RHINORRHEA; HEADACHE	2021-10-17
COV3448	M	41	SARS-CoV-2	B.1.1	2021-10-21	ANANINDEUA	0	ASYMPTOMATIC	-
COV3449	F	25	SARS-CoV-2	B.1.1	2021-10-24	BELÉM	0	ASYMPTOMATIC	-
COV3450	M	12	SARS-CoV-2	B.1.1	2021-10-25	BELÉM	1	FEVER; BODY ACHE	2021-10-22
COV3451	F	63	SARS-CoV-2	B.1.1	2021-10-25	BELÉM	0	ASYMPTOMATIC	-
COV3452	M	42	SARS-CoV-2	P.1.14	2021-10-24	BELÉM	0	ASYMPTOMATIC	-
COV3453	F	46	SARS-CoV-2	B.1	2021-10-25	BELÉM	1	COUGH; BACK PAIN	2021-10-19
COV3454	M	27	SARS-CoV-2	B.1.1	2021-10-23	BELÉM	1	FEVER; COUGH; HEADACHE; RHINORRHEA; MYALGIA	2021-10-21
COV3455	F	45	SARS-CoV-2	P.1.14	2021-10-25	BELÉM	1	FEVER; ODINOFAGY; COUGH; RHINORRHEA	2021-10-22
COV3456	M	14	SARS-CoV-2	B.1.1.28	2021-10-25	BELÉM	0	ASYMPTOMATIC	-
COV3457	F	38	SARS-CoV-2	AY.43	2021-10-25	BELÉM	1	COUGH; BACK PAIN	2021-10-20
COV3458	M	69	SARS-CoV-2	B.1.1.28	2021-10-24	IGARAPÉ-MIRI	0	ASYMPTOMATIC	-
COV3459	F	46	SARS-CoV-2	P.1.14	2021-10-21	BELÉM	0	ASYMPTOMATIC	-
COV3460	M	52	SARS-CoV-2	P.1.14	2021-10-23	BELÉM	0	ASYMPTOMATIC	-
COV3461	F	41	SARS-CoV-2	B.1.324	2021-10-23	BELÉM	1	FEVER; ODINOFAGY; COUGH; RHINORRHEA	2021-10-22
COV3462	M	41	SARS-CoV-2	B.1.1.28	2021-10-24	BELÉM	0	ASYMPTOMATIC	-
COV3463	F	57	SARS-CoV-2	P.1.14	2021-10-24	BELÉM	0	ASYMPTOMATIC	-
COV3464	M	39	SARS-CoV-2	P.1.7	2021-10-24	BELÉM	0	ASYMPTOMATIC	-
COV3465	M	57	SARS-CoV-2	P.1.7	2021-10-24	BELÉM	1	ODINOFAGY; COUGH	2021-10-23
COV3466	M	36	SARS-CoV-2	P.1.14	2021-10-24	ANANINDEUA	0	ASYMPTOMATIC	-
COV3467	M	52	SARS-CoV-2	P.1.16	2021-10-24	ANANINDEUA	0	ASYMPTOMATIC	-
COV3468	F	40	SARS-CoV-2	P.1.7	2021-10-21	BELÉM	1	FEVER; COUGH; RHINORRHEA	2021-10-17
COV3469	M	59	SARS-CoV-2	P.1.14	2021-10-21	BELÉM	0	ASYMPTOMATIC	-
COV3470	M	37	SARS-CoV-2	P.1.14	2021-10-21	PONTA DE PEDRAS	0	ASYMPTOMATIC	-
COV3471	F	42	SARS-CoV-2	P.1.14	2021-10-21	BENFICA	0	ASYMPTOMATIC	-
COV3472	F	69	SARS-CoV-2	B.1.142	2021-10-21	BELÉM	0	ASYMPTOMATIC	-
COV3473	M	53	SARS-CoV-2	P.1.7	2021-10-21	BENEVIDES	0	ASYMPTOMATIC	-
COV3474	M	51	SARS-CoV-2	B.1.1	2021-10-21	JOANES	0	ASYMPTOMATIC	-
COV3475	M	30	SARS-CoV-2	P.1.7	2021-10-21	BELÉM	1	COUGH; RHINORRHEA	2021-10-17
COV3476	F	54	SARS-CoV-2	B.1	2021-10-21	BELÉM	0	ASYMPTOMATIC	-
COV3477	F	18	SARS-CoV-2	B.1.1	2021-10-21	IGARAPÉ-MIRI	0	ASYMPTOMATIC	-
COV3478	F	38	SARS-CoV-2	P.1.13	2021-10-21	ANANINDEUA	1	HEADACHE; VOMITING; ASTHENIA	2021-10-20
COV3479	F	65	SARS-CoV-2	B.1.1	2021-10-24	BELÉM	0	ASYMPTOMATIC	-
COV3480	M	56	SARS-CoV-2	B.1.36	2021-10-22	BELÉM	1	FEVER; CHILLS	2021-10-22
COV3481	F	53	SARS-CoV-2	P.1.7	2021-10-21	BELÉM	0	ASYMPTOMATIC	-
COV3482	F	53	SARS-CoV-2	P.1.14	2021-10-21	BELÉM	0	ASYMPTOMATIC	-
COV3483	F	65	SARS-CoV-2	B.1.1.28	2021-10-21	ANANINDEUA	0	ASYMPTOMATIC	-
COV3484	F	55	SARS-CoV-2	B.1	2021-10-21	BELÉM	0	ASYMPTOMATIC	-
COV3485	F	33	SARS-CoV-2	B.1.324	2021-10-21	BELÉM	0	ASYMPTOMATIC	-
COV3486	F	32	SARS-CoV-2	B.1	2021-10-21	PONTA DE PEDRAS	0	ASYMPTOMATIC	-
COV3487	M	87	SARS-CoV-2	B.1.1.28	2021-10-21	BELÉM	0	ASYMPTOMATIC	-
COV3488	F	55	SARS-CoV-2	B.1	2021-10-24	ANANINDEUA	1	FEVER; ODINOFAGY; MYALGIA	2021-10-19
COV3489	M	57	SARS-CoV-2	B.1	2021-10-24	BELÉM	0	ASYMPTOMATIC	-
COV3490	M	-	SARS-CoV-2	B.1	2021-10-24	ANANINDEUA	0	ASYMPTOMATIC	-
COV3491	M	53	SARS-CoV-2	B.1	2021-10-24	BELÉM	0	ASYMPTOMATIC	-
COV3492	F	-	SARS-CoV-2	B.1	2021-10-24	BELÉM	0	ASYMPTOMATIC	-
COV3493	M	56	SARS-CoV-2	B.1	2021-10-24	BELÉM	2	DYSPNEA; ASTHENIA; ADYNAMIA; SICKNESS	-
COV3495	F	-	SARS-CoV-2	B.1.1	2021-10-24	BELÉM	0	ASYMPTOMATIC	-
COV3496	M	29	SARS-CoV-2	B.1.1.528	2021-10-24	BELÉM	0	ASYMPTOMATIC	-
COV3497	F	11	SARS-CoV-2	B1.36	2021-10-26	BELÉM	2	FEVER; DYSPNEA; DYSPEPSIA	2021-10-19
COV3498	M	63	SARS-CoV-2	P.1.14	2021-10-22	BELÉM	0	ASYMPTOMATIC	-
COV3499	M	7	SARS-CoV-2	AY.99.2	2021-10-26	BELÉM	2	FEVER; DYSPNEA	2021-10-19
COV3500	M	50	SARS-CoV-2	P.1.7	2021-10-23	BELÉM	-	-	-
COV3502	F	1	SARS-CoV-2	P.1.14	2021-10-26	BELÉM	2	FEVER; DYSPNEA; COUGH; RHINORRHEA	2021-10-23
COV3504	M	8	SARS-CoV-2	B.1	2021-10-26	ANANINDEUA	2	FEVER; DYSPNEA	2021-10-17
COV3505	M	49	SARS-CoV-2	B.1	2021-10-22	BELÉM	0	ASYMPTOMATIC	-
COV3511	M	66	SARS-CoV-2	B.1.617.2	2021-10-26	BELÉM	1	FEVER; LOSS OF SMELL	2021-10-20
COV3513	F	38	SARS-CoV-2	B.1	2021-10-27	BELÉM	1	FEVER; HEADACHE; CHILLS	2021-10-24
COV3514	F	41	SARS-CoV-2	P.1	2021-10-27	BELÉM	1	FEVER; ODINOFAGY; RHINORRHEA	2021-10-25
COV3515	F	11	SARS-CoV-2	P.1	2021-10-26	BELÉM	-	-	-
COV3516	F	37	SARS-CoV-2	B.1.1.28	2021-10-27	BELÉM	1	COUGH; HEADACHE; MYALGIA	2021-10-23
COV3517	F	28	SARS-CoV-2	B.1.1	2021-10-27	BELÉM	1	COUGH; RHINORRHEA; ABDOMINAL PAIN; SICKNESS	2021-10-25
COV3518	F	49	SARS-CoV-2	B.1.1	2021-10-27	BELÉM	1	FEVER; ODINOFAGY; COUGH; RHINORRHEA; HEADACHE	2021-10-21
COV3519	F	42	SARS-CoV-2	B.1.556	2021-10-27	BELÉM	-	-	-
COV3520	M	-	SARS-CoV-2	B.1.617.2	2021-10-27	ALTAMIRA	2	FEVER; COUGH; DYSPNEA; VOMITING; MYALGIA	2021-10-19
COV3522	F	56	SARS-CoV-2	B.1.1.28	2021-10-28	BELÉM	1	COUGH; BACK PAIN	2021-10-27
COV3523	M	25	SARS-CoV-2	P.1.14	2021-10-28	BELÉM	1	ODINOFAGY; DYSPNEA; COUGH; RHINORRHEA; HEADACHE; SICKNESS	2021-10-22
COV3524	F	32	SARS-CoV-2	P.1	2021-10-28	BELÉM	1	FEVER; ODINOFAGY; COUGH; RHINORRHEA; HEADACHE; MYALGIA	2021-10-26
COV3525	M	39	SARS-CoV-2	P.1	2021-10-31	BELÉM	1	FEVER; ASTHENIA	2021-10-28
COV3526	M	41	SARS-CoV-2	B.1.1.28	2021-10-28	BELÉM	1	FEVER; ODINOFAGY; BACK PAIN	2021-10-26
COV3528	F	46	SARS-CoV-2	B.1.1	2021-10-29	BELÉM	1	FEVER; ODINOFAGY; COUGH; RHINORRHEA; HEADACHE	2021-10-27
COV3529	M	50	SARS-CoV-2	B.1.617.2	2021-11-03	BELÉM	1	COUGH; RHINORRHEA; SICKNESS	2021-10-31
COV3530	M	20	SARS-CoV-2	B.1.1	2021-11-03	BELÉM	0	ASYMPTOMATIC	-
COV3531	F	23	SARS-CoV-2	B.1.1	2021-11-03	BELÉM	0	ASYMPTOMATIC	-
COV3532	F	33	SARS-CoV-2	B.1.1	2021-11-03	BELÉM	0	ASYMPTOMATIC	-
COV3533	M	36	SARS-CoV-2	B.1.1	2021-11-03	BELÉM	0	ASYMPTOMATIC	-
COV3534	F	57	SARS-CoV-2	B.1.617.2	2021-11-04	BELÉM	0	ASYMPTOMATIC	-
COV3535	M	46	SARS-CoV-2	B.1.1.28	2021-11-04	BELÉM	1	FEVER; COUGH; RHINORRHEA	2021-10-30
COV3536	F	45	SARS-CoV-2	P.1	2021-11-04	BELÉM	1	RHINORRHEA; HEADACHE; NASAL CONGESTION; ODINOFAGY	2021-10-30
COV3538	F	9	SARS-CoV-2	B.1.1	2021-11-08	BELÉM	0	ASYMPTOMATIC	-
COV3539	M	35	SARS-CoV-2	B.1.1	2021-11-08	BELÉM	0	ASYMPTOMATIC	-
COV3540	M	50	SARS-CoV-2	B.1.1	2021-11-08	BELÉM	0	ASYMPTOMATIC	-
COV3541	F	44	SARS-CoV-2	B.1.1	2021-11-08	BELÉM	0	ASYMPTOMATIC	-
COV3542	F	83	SARS-CoV-2	B.1.1	2021-11-08	BELÉM	2	FEVER; DYSPNEA	2021-10-31
COV3543	F	57	SARS-CoV-2	B.1.1	2021-11-08	BELÉM	1	RHINORRHEA; STERNUTATION; HEADACHE	2021-11-06
COV3544	M	22	SARS-CoV-2	B.1.617.2	2021-11-10	BELÉM	0	ASYMPTOMATIC	-
COV3545	F	24	SARS-CoV-2	B.1	2021-11-09	BELÉM	1	COUGH; HEADACHE	-
COV3743	F	-	SARS-CoV-2	BA.1.14	2022-01-17	BELÉM	1	-	-
COV3751	F	-	SARS-CoV-2	P.1	2022-01-18	BELÉM	1	-	-
COV3754	F	45	SARS-CoV-2	B.1.1	2021-11-11	BELÉM	1	ODINOFAGY	2022-01-20
COV3762	F	40	SARS-CoV-2	B.1.1	2022-01-24	BELÉM	0	ASYMPTOMATIC	-
COV3763	M	45	SARS-CoV-2	B.1.1	2022-01-24	BELÉM	1	ODINOFAGY; COUGH	-
COV3765	M	31	SARS-CoV-2	B.1.617.2	2022-01-24	BELÉM	0	ASYMPTOMATIC	-
COV3772	M	-	SARS-CoV-2	B.1.1	2022-01-24	BELÉM	1	-	-
COV3773	F	-	SARS-CoV-2	B.1.1	2022-01-24	BELÉM	1	-	-
COV3776	F	90	SARS-CoV-2	B.1.1.28	2022-01-24	BELÉM	1	COUGH; RHINORRHEA	2022-01-18
COV3777	M	-	SARS-CoV-2	B.1.1	2022-01-24	BELÉM	1	-	-
COV3780	F	-	SARS-CoV-2	B.1.1	2022-01-24	BELÉM	1	-	-
COV3785	F	23	SARS-CoV-2	P.1	2022-01-24	BELÉM	1	COUGH; ODINOFAGY	2022-01-19
COV3789	F	40	SARS-CoV-2	B.1.1	2022-01-24	BELÉM	1	ODINOFAGY; COUGH; FEVER	2022-01-17
COV3790	M	76	SARS-CoV-2	B.1.1	2022-01-24	BELÉM	1	ODINOFAGY; COUGH; FEVER	2022-01-17
COV3791	M	55	SARS-CoV-2	P.1	2022-01-24	BELÉM	1	ODINOFAGY; FEVER	2022-01-18
COV3792	M	4	SARS-CoV-2	B.1.1	2022-01-24	BELÉM	1	FEVER; DIARRHEA	2022-01-20
COV3794	F	30	SARS-CoV-2	B.1.1	2022-01-24	BELÉM	1	COUGH; RHINORRHEA; ODINOFAGY; ASTHENIA	2022-01-17
COV3796	M	29	SARS-CoV-2	P.1	2022-01-24	BELÉM	1	ODINOFAGY; HEADACHE	2022-01-17
COV3799	F	65	SARS-CoV-2	BA.1	2022-01-25	BELÉM	1	ODINOFAGY; COUGH	-
COV3800	F	43	SARS-CoV-2	P.1	2022-01-25	BELÉM	1	ODINOFAGY; COUGH; STERNUTATION	2022-01-21
COV3801	F	77	SARS-CoV-2	BA.1.1	2022-01-25	BELÉM	1	ODINOFAGY; COUGH; FEVER	2022-01-22
COV3802	M	82	SARS-CoV-2	B.1.1	2022-01-25	BELÉM	1	ODINOFAGY; COUGH; FEVER	2022-01-22
COV3803	F	7	SARS-CoV-2	BA.1.14	2022-01-25	BELÉM	1	HEADACHE; FEVER	2022-01-19
COV3804	F	-	SARS-CoV-2	B.1.1	2022-01-25	BELÉM	-	-	-
COV3807	F	56	SARS-CoV-2	BA.1.15	2022-01-25	BELÉM	1	ODINOFAGY	2022-02-21
COV3808	F	56	SARS-CoV-2	BA.1	2022-01-25	BELÉM	1	COUGH; FEVER	2022-01-15
COV3809	F	26	SARS-CoV-2	B.1.1	2022-01-25	BELÉM	1	ODINOFAGY	2022-01-17
COV3811	M	-	SARS-CoV-2	B.1.1	2022-01-25	BELÉM	-	-	-
COV3812	M	-	SARS-CoV-2	BA.1.14	2022-01-25	BELÉM	1	-	-
COV3817	F	47	SARS-CoV-2	B.1.1	2022-01-31	BELÉM	1	ODINOFAGY; COUGH	2022-01-26
COV3820	M	49	SARS-CoV-2	P.1	2022-01-31	BELÉM	1	ASTHENIA	2022-01-28
COV3821	M	51	SARS-CoV-2	P.1	2022-01-31	BELÉM	1	COUGH	-
COV3825	F	-	SARS-CoV-2	B.1.1	2022-01-31	BELÉM	1	-	-
COV3827	F	65	SARS-CoV-2	P.1	2022-01-31	BELÉM	1	-	-
COV3828	F	26	SARS-CoV-2	B.1.1	2022-01-31	BELÉM	1	BODY ACHE, FEVER, RHINORRHEA	-
COV3829	M	22	SARS-CoV-2	P.1	2022-01-31	BELÉM	1	FEVER	2022-01-25
COV3830	M	58	SARS-CoV-2	P.1	2022-01-31	BELÉM	1	-	-
COV3831	F	26	SARS-CoV-2	P.1	2022-01-31	BELÉM	1	ODINOFAGY; HEADACHE	2022-01-26
COV3834	M	48	SARS-CoV-2	P.1	2022-01-31	BELÉM	1	DYSPNEA; COUGH	2022-01-24
COV3835	M	4	SARS-CoV-2	P.1	2022-01-31	BELÉM	1	DIARRHEA; VOMITING; STERNUTATION; RHINORRHEA; FEVER	2022-01-29
COV3836	M	35	SARS-CoV-2	P.1	2022-01-31	BELÉM	1	-	-
COV3837	M	-	SARS-CoV-2	P.1	2022-01-31	BELÉM	1	-	-
COV3839	F	30	SARS-CoV-2	B.1.1.138	2022-01-31	BELÉM	1	-	-
COV3840	F	-	SARS-CoV-2	P.1	2022-01-31	BELÉM	1	-	-
COV3842	F	-	SARS-CoV-2	P.1	2022-01-31	BELÉM	1	-	-
COV3843	F	-	SARS-CoV-2	P.1	2022-01-31	BELÉM	1	-	-
COV3844	M	-	SARS-CoV-2	P.1	2022-01-31	BELÉM	1	-	-
COV3847	F	-	SARS-CoV-2	P.1	2022-01-31	BELÉM	1	-	-
COV3849	M	22	SARS-CoV-2	P.1	2022-01-31	BELÉM	1	RHINORRHEA; HEADACHE; ODINOFAGY; FEVER	2022-01-09
COV3850	F	21	SARS-CoV-2	B.1.1	2022-01-31	BELÉM	0	ASYMPTOMATIC	-
COV3853	M	5	SARS-CoV-2	P.1	2022-01-31	BELÉM	1	FEVER; DIARRHEA	2022-01-20
COV3856	M	49	SARS-CoV-2	P.1	2022-01-31	BELÉM	1	ODINOFAGY; COUGH; FEVER	2022-01-19
COV3857	F	51	SARS-CoV-2	B.1.1	2022-01-31	BELÉM	1	ODINOFAGY; COUGH	2022-01-22
COV3858	M	77	SARS-CoV-2	P.1	2022-01-31	BELÉM	1	ODINOFAGY; COUGH; FEVER	2022-01-17
COV3860	F	-	SARS-CoV-2	B.1.1.52	2022-01-31	BELÉM	1	-	-
COV3863	F	-	SARS-CoV-2	P.1	2022-01-31	BELÉM	-	-	-
COV3864	M	-	SARS-CoV-2	B.1.1	2022-01-31	BELÉM	1	-	-
COV3870	M	60	SARS-CoV-2	B.1.1	2022-02-03	BELÉM	2	SYMPTOMATIC	-
COV3871	F	64	SARS-CoV-2	B.1.1	2022-02-03	BELÉM	2	SYMPTOMATIC	-
COV3873	M	44	SARS-CoV-2	B.1	2022-02-03	BELÉM	2	SYMPTOMATIC	-
COV3874	F	39	SARS-CoV-2	P.1	2022-02-07	BELÉM	2	SYMPTOMATIC	-
COV3875	F	46	SARS-CoV-2	B.1.1	2022-02-07	BELÉM	2	SYMPTOMATIC	-
COV3876	M	61	SARS-CoV-2	B.1.1	2022-02-07	BELÉM	2	SYMPTOMATIC	-
COV3877	F	45	SARS-CoV-2	B.1.1.339	2022-02-07	BELÉM	2	SYMPTOMATIC	-
COV3878	M	68	SARS-CoV-2	P.1	2022-02-07	BELÉM	2	SYMPTOMATIC	-
COV3879	F	74	SARS-CoV-2	B.1.1	2022-02-07	BELÉM	2	SYMPTOMATIC	-
COV3880	F	45	SARS-CoV-2	B.1.617.2	2022-02-07	BELÉM	2	SYMPTOMATIC	-
COV3881	M	70	SARS-CoV-2	P.1	2022-02-07	BELÉM	2	SYMPTOMATIC	-
COV3882	M	54	SARS-CoV-2	B.1.284	2022-02-07	BELÉM	2	SYMPTOMATIC	-
COV3884	F	68	SARS-CoV-2	B.1.1.525	2022-02-07	BELÉM	2	SYMPTOMATIC	-
COV3885	F	43	SARS-CoV-2	B.1.1	2022-02-07	BELÉM	2	SYMPTOMATIC	-
COV3886	F	61	SARS-CoV-2	P.1	2022-02-07	BELÉM	2	SYMPTOMATIC	-
COV3887	M	41	SARS-CoV-2	B.1.1	2022-02-07	BELÉM	0	ASYMPTOMATIC	-
COV3888	M	54	SARS-CoV-2	P.1	2022-02-07	BELÉM	2	SYMPTOMATIC	-
COV3889	F	69	SARS-CoV-2	B.1.1	2022-02-07	BELÉM	2	SYMPTOMATIC	-
COV3890	F	50	SARS-CoV-2	P.1	2022-02-07	BELÉM	2	SYMPTOMATIC	-
COV3891	M	59	SARS-CoV-2	B.1.1	2022-02-07	BELÉM	2	SYMPTOMATIC	-
COV3892	F	57	SARS-CoV-2	B.1.1	2022-02-07	BELÉM	2	SYMPTOMATIC	-
COV3893	F	42	SARS-CoV-2	AY.99.2	2022-02-07	BELÉM	2	SYMPTOMATIC	-
COV3894	F	57	SARS-CoV-2	B.1.1	2022-02-07	BELÉM	2	SYMPTOMATIC	-
COV3895	M	60	SARS-CoV-2	P.1	2022-02-07	BELÉM	0	ASYMPTOMATIC	-
COV3896	F	61	SARS-CoV-2	P.1	2022-02-07	BELÉM	2	SYMPTOMATIC	-
COV3897	F	49	SARS-CoV-2	B.1.1.201	2022-02-07	BELÉM	2	SYMPTOMATIC	-
COV3898	F	34	SARS-CoV-2	B.1.1	2022-02-07	BELÉM	2	SYMPTOMATIC	-
COV3899	F	53	SARS-CoV-2	P.1	2022-02-07	BELÉM	2	SYMPTOMATIC	-
COV3900	F	56	SARS-CoV-2	P.1	2022-02-07	BELÉM	0	ASYMPTOMATIC	-
COV3901	F	62	SARS-CoV-2	P.1	2022-02-07	BELÉM	2	SYMPTOMATIC	-
COV3902	F	64	SARS-CoV-2	B.1.1	2022-02-07	BELÉM	2	SYMPTOMATIC	-
COV3903	M	32	SARS-CoV-2	P.1	2022-02-07	BELÉM	0	ASYMPTOMATIC	-
COV3904	F	54	SARS-CoV-2	P.1	2022-02-07	BELÉM	2	SYMPTOMATIC	-
COV3905	M	21	SARS-CoV-2	B.1.617.2	2022-02-07	BELÉM	0	ASYMPTOMATIC	-
COV3907	M	23	SARS-CoV-2	B.1.1.28	2022-02-07	BELÉM	1	FEVER	2022-01-25
COV3908	F	56	SARS-CoV-2	B.1.1.368	2022-02-07	BELÉM	1	ODINOFAGY; COUGH	2022-01-27
COV3910	F	23	SARS-CoV-2	B.1.1.464	2022-02-07	BELÉM	1	-	-
COV3911	M	-	SARS-CoV-2	B.1.609	2022-02-07	ANANINDEUA	1	-	-
COV3912	F	-	SARS-CoV-2	B.1.1.28	2022-02-07	BELÉM	1	-	-
COV3914	M	-	SARS-CoV-2	P.1	2022-02-07	BELÉM	1	-	-
COV3916	M	-	SARS-CoV-2	P.1	2022-02-07	BELÉM	1	-	-
COV3917	F	-	SARS-CoV-2	P.1	2022-02-07	BELÉM	-	-	-
COV3918	F	-	SARS-CoV-2	B.1.1	2022-02-07	BELÉM	-	-	-
COV3919	F	-	SARS-CoV-2	P.1	2022-02-07	BELÉM	1	-	-
COV3922	M	60	SARS-CoV-2	P.1	2022-03-16	BELÉM	0	ASYMPTOMATIC	-
COV3923	F	55	SARS-CoV-2	P.1	2022-03-16	BELÉM	2	SYMPTOMATIC	-
COV3924	M	56	SARS-CoV-2	P.1	2022-03-16	BELÉM	2	SYMPTOMATIC	-
COV3925	F	34	SARS-CoV-2	P.1	2022-03-16	BELÉM	2	SYMPTOMATIC	-
COV3926	F	72	SARS-CoV-2	P.1	2022-03-16	BELÉM	0	ASYMPTOMATIC	-
COV3927	F	46	SARS-CoV-2	P.1	2022-03-16	BELÉM	0	ASYMPTOMATIC	-
COV3928	F	38	SARS-CoV-2	B.1.1	2022-03-16	BELÉM	0	ASYMPTOMATIC	-
COV3929	F	39	SARS-CoV-2	B.1.1.28	2022-03-16	BELÉM	2	SYMPTOMATIC	-
COV3930	M	51	SARS-CoV-2	B.1.1	2022-03-16	BELÉM	2	SYMPTOMATIC	-
COV3931	F	49	SARS-CoV-2	P.1	2022-03-16	BELÉM	2	SYMPTOMATIC	-
COV3932	F	44	SARS-CoV-2	P.1	2022-03-16	BELÉM	2	SYMPTOMATIC	-
COV3933	M	52	SARS-CoV-2	P.1	2022-03-16	BELÉM	2	SYMPTOMATIC	-
COV3934	M	78	SARS-CoV-2	B.1.1	2022-03-16	BELÉM	2	SYMPTOMATIC	-
COV3935	M	54	SARS-CoV-2	P.1	2022-03-16	BELÉM	2	SYMPTOMATIC	-
COV3936	M	65	SARS-CoV-2	P.1	2022-03-16	BELÉM	2	SYMPTOMATIC	-
COV3937	F	76	SARS-CoV-2	P.1	2022-03-16	BELÉM	2	SYMPTOMATIC	-
COV3938	F	61	SARS-CoV-2	B.1.1	2022-03-16	BELÉM	2	SYMPTOMATIC	-
COV3939	F	69	SARS-CoV-2	P.1	2022-03-16	BELÉM	2	SYMPTOMATIC	-
COV3940	F	38	SARS-CoV-2	P.1	2022-03-16	BELÉM	2	SYMPTOMATIC	-
COV3941	M	38	SARS-CoV-2	B.1.1	2022-03-16	BELÉM	2	SYMPTOMATIC	-
COV3942	F	36	SARS-CoV-2	P.1	2022-03-16	BELÉM	2	SYMPTOMATIC	-
COV3943	F	69	SARS-CoV-2	B.1.1	2022-03-16	BELÉM	2	SYMPTOMATIC	-
COV3944	F	30	SARS-CoV-2	B.1.1.368	2022-03-16	BELÉM	2	SYMPTOMATIC	-
COV3945	M	62	SARS-CoV-2	B.1.1	2022-03-16	BELÉM	2	SYMPTOMATIC	-
COV3946	M	76	SARS-CoV-2	B.1.617.2	2022-03-16	BELÉM	0	ASYMPTOMATIC	-
COV3947	F	20	SARS-CoV-2	B.1.1	2022-03-16	BELÉM	2	SYMPTOMATIC	-
COV3948	F	20	SARS-CoV-2	B.1	2022-03-16	BELÉM	2	SYMPTOMATIC	-
COV3949	M	44	SARS-CoV-2	B.1.1	2022-03-16	BELÉM	0	ASYMPTOMATIC	-
COV3950	F	44	SARS-CoV-2	P.1	2022-03-16	BELÉM	2	SYMPTOMATIC	-
COV3951	F	51	SARS-CoV-2	B.1.1.487	2022-03-16	BELÉM	2	SYMPTOMATIC	-
COV3952	M	58	SARS-CoV-2	B.1.236	2022-03-16	BELÉM	0	ASYMPTOMATIC	-
COV3953	M	52	SARS-CoV-2	B.1.1.263	2022-03-16	BELÉM	2	SYMPTOMATIC	-
COV3954	F	45	SARS-CoV-2	P.1	2022-03-16	BELÉM	2	SYMPTOMATIC	-
COV3955	M	75	SARS-CoV-2	B.1.596	2022-03-16	BELÉM	2	SYMPTOMATIC	-
COV3956	F	45	SARS-CoV-2	P.1	2022-03-16	BELÉM	2	SYMPTOMATIC	-
COV3957	F	75	SARS-CoV-2	B.1.1	2022-03-16	BELÉM	2	SYMPTOMATIC	-
COV3958	M	68	SARS-CoV-2	B.1.1	2022-03-16	BELÉM	2	SYMPTOMATIC	-
COV3959	F	66	SARS-CoV-2	B.1.1	2022-03-16	BELÉM	2	SYMPTOMATIC	-
COV3960	M	54	SARS-CoV-2	P.1	2022-03-16	BELÉM	0	ASYMPTOMATIC	-
COV3961	F	52	SARS-CoV-2	B.1.1.28	2022-03-16	BELÉM	2	SYMPTOMATIC	-
COV3962	M	61	SARS-CoV-2	P.1	2022-03-16	BELÉM	2	SYMPTOMATIC	-
COV3963	M	55	SARS-CoV-2	P.1	2022-03-16	BELÉM	2	SYMPTOMATIC	-
COV3964	F	42	SARS-CoV-2	P.1	2022-03-16	BELÉM	2	SYMPTOMATIC	-
COV3965	M	56	SARS-CoV-2	P.1	2022-03-16	BELÉM	2	SYMPTOMATIC	-
COV3966	F	22	SARS-CoV-2	B.1.1	2022-03-16	BELÉM	0	ASYMPTOMATIC	-
COV3967	M	26	SARS-CoV-2	B.1.1	2022-03-16	BELÉM	0	ASYMPTOMATIC	-
COV3968	M	52	SARS-CoV-2	B.1.1.28	2022-03-16	BELÉM	2	SYMPTOMATIC	-
COV3969	M	50	SARS-CoV-2	P.1	2022-03-16	BELÉM	2	SYMPTOMATIC	-
COV3970	F	69	SARS-CoV-2	P.1	2022-03-16	BELÉM	0	ASYMPTOMATIC	-
COV3971	M	65	SARS-CoV-2	B.1.1	2022-03-16	BELÉM	2	SYMPTOMATIC	-
COV3972	F	32	SARS-CoV-2	B.1.1	2022-03-16	BELÉM	2	SYMPTOMATIC	-
COV3973	M	21	SARS-CoV-2	P.1	2022-03-16	BELÉM	0	ASYMPTOMATIC	-
COV3974	F	39	SARS-CoV-2	P.1	2022-03-16	BELÉM	2	SYMPTOMATIC	-
COV3975	F	20	SARS-CoV-2	B.1.1.525	2022-03-16	BELÉM	2	SYMPTOMATIC	-
COV3976	M	62	SARS-CoV-2	P.1	2022-03-16	BELÉM	2	SYMPTOMATIC	-
COV3977	M	52	SARS-CoV-2	P.1	2022-03-16	BELÉM	2	SYMPTOMATIC	-
COV3978	F	57	SARS-CoV-2	B.1.1	2022-03-16	BELÉM	2	SYMPTOMATIC	-
COV3979	F	94	SARS-CoV-2	P.1	2022-03-16	BELÉM	2	SYMPTOMATIC	-
COV3980	F	31	SARS-CoV-2	AV.1	2022-03-16	BELÉM	2	SYMPTOMATIC	-
COV3981	F	71	SARS-CoV-2	B.1.1.525	2022-03-16	BELÉM	2	SYMPTOMATIC	-
COV3982	M	60	SARS-CoV-2	P.1	2022-03-16	BELÉM	2	SYMPTOMATIC	-
COV3983	M	39	SARS-CoV-2	P.1	2022-03-16	BELÉM	2	SYMPTOMATIC	-
COV3984	F	56	SARS-CoV-2	B.1.1	2022-03-16	BELÉM	0	ASYMPTOMATIC	-
COV3985	F	65	SARS-CoV-2	P.1	2022-03-16	BELÉM	0	ASYMPTOMATIC	-
COV3986	F	69	SARS-CoV-2	B.1.1.28	2022-03-16	BELÉM	0	ASYMPTOMATIC	-
COV3987	M	62	SARS-CoV-2	B.1.1.487	2022-03-16	BELÉM	0	ASYMPTOMATIC	-
COV3988	F	33	SARS-CoV-2	P.1	2022-03-16	BELÉM	2	SYMPTOMATIC	-
COV3989	M	24	SARS-CoV-2	B.1.1.28	2022-03-16	BELÉM	2	SYMPTOMATIC	-
COV3990	M	57	SARS-CoV-2	B.1.1	2022-03-16	BELÉM	0	ASYMPTOMATIC	-
COV3991	M	24	SARS-CoV-2	B.1.617.2	2022-03-16	BELÉM	2	SYMPTOMATIC	-
COV3992	M	37	SARS-CoV-2	B.1.1.193	2022-03-16	BELÉM	2	SYMPTOMATIC	-
COV3993	M	45	SARS-CoV-2	B.1.1.86	2022-03-16	BELÉM	0	ASYMPTOMATIC	-
COV3994	F	31	SARS-CoV-2	B.1.1	2022-03-16	BELÉM	2	SYMPTOMATIC	-
COV3995	F	46	SARS-CoV-2	P.1	2022-03-16	BELÉM	0	ASYMPTOMATIC	-
COV3996	M	49	SARS-CoV-2	P.1	2022-03-16	BELÉM	0	ASYMPTOMATIC	-
COV3997	M	55	SARS-CoV-2	N.9	2022-03-16	BELÉM	0	ASYMPTOMATIC	-
COV3998	M	40	SARS-CoV-2	B.1.1	2022-03-16	BELÉM	0	ASYMPTOMATIC	-
COV3999	F	53	SARS-CoV-2	B.1.1.86	2022-03-16	BELÉM	2	SYMPTOMATIC	-
COV4000	M	57	SARS-CoV-2	B.1.617.2	2022-03-16	BELÉM	0	ASYMPTOMATIC	-
COV4001	M	32	SARS-CoV-2	P.1	2022-03-16	BELÉM	2	SYMPTOMATIC	-
COV4002	F	45	SARS-CoV-2	B.1.1	2022-03-16	BELÉM	0	ASYMPTOMATIC	-
COV4003	M	62	SARS-CoV-2	P.1	2022-03-16	BELÉM	2	SYMPTOMATIC	-
COV4004	M	55	SARS-CoV-2	P.1	2022-03-16	BELÉM	0	ASYMPTOMATIC	-
COV4026	M	-	SARS-CoV-2	P.1	2022-06-27	BELÉM	1	-	-
COV4027	F	-	SARS-CoV-2	AV.1	2022-06-27	BELÉM	1	-	-
COV4033	M	-	SARS-CoV-2	AV.1	2022-06-28	BELÉM	1	-	-
COV4036	M	13	SARS-CoV-2	B.1.1.525	2022-07-05	BELÉM	1	-	-
COV4037	F	26	SARS-CoV-2	AV.1	2022-07-05	BELÉM	1	-	-
COV4038	F	54	SARS-CoV-2	P.1	2022-07-11	BELÉM	1	-	-
COV4052	M	55	SARS-CoV-2	P.1	2022-07-20	BELÉM	1	ODINOFAGY; FEVER	2022-07-17
COV55	M	49	SARS-CoV-2	B.1.1.28	2020-05-06	BELÉM	-	-	-
COV62	M	46	SARS-CoV-2	B.1.1.28	2020-05-06	BELÉM	-	-	-
COV65	M	31	SARS-CoV-2	P.2	2020-05-06	BELÉM	-	-	-
COV69	M	21	SARS-CoV-2	P.1	2020-05-06	BELÉM	-	-	-
COV781	F	27	SARS-CoV-2	B.1.1	2020-10-06	BELÉM	1	LOSS OF SMELL; DYSGEUSIA; ASTHENIA; RHINORRHEA	2020-10-02
COV783	M	49	SARS-CoV-2	B.1.1.117	2020-10-06	BELÉM	1	ODINOFAGY; COUGH	2020-10-03
COV785	F	50	SARS-CoV-2	B.1.1.28	2020-10-06	BELÉM	1	ODINOFAGY; COUGH; DYSPNEA; FEVER	2020-10-03
COV833	F	21	SARS-CoV-2	B.1.1.28	2020-10-14	BELÉM	1	COUGH; HEADACHE; LOSS OF SMELL; DYSGEUSIA	2020-10-06
COV915	F	66	SARS-CoV-2	P.1	2020-10-16	BELÉM	0	ASYMPTOMATIC	2020-10-16
COV916	F	39	SARS-CoV-2	P.1	2020-10-17	BELÉM	1	DYSPNEA	2020-10-19
COV934	F	34	SARS-CoV-2	P.1	2020-10-18	MARITUBA	1	ODINOFAGY; COUGH; FEVER	2020-10-11
COV955	M	34	SARS-CoV-2	B.1.1.28	2020-10-21	BELÉM	1	HEADACHE	-
COV977	F	26	SARS-CoV-2	B.1.1.438	2020-10-22	BELÉM	-	-	-
COV982	M	36	SARS-CoV-2	P.2	2020-10-22	BELÉM	-	-	-

## Sheet: ASYMPTOMATIC
Sample code	Sex	Age	Infectious agent	Lineage/Variant	Collection date	City	Disease severity (0=ASYMPTOMATIC; 1=MILD; 2=SEVERE)	Symptoms	Beginning of the symptoms
COV1352	F	57	SARS-CoV-2	B.1.1.316	2020-12-02	BELÉM	0	ASYMPTOMATIC	-
COV1568	F	14	SARS-CoV-2	B.1.1.174	2021-01-04	BELÉM	0	ASYMPTOMATIC	-
COV3158	M	41	SARS-CoV-2	B.1.351	2021-07-12	BELÉM	0	ASYMPTOMATIC	-
COV3161	M	38	SARS-CoV-2	P.2	2021-07-12	BELÉM	0	ASYMPTOMATIC	-
COV3168	M	29	SARS-CoV-2	B.1.351	2021-07-12	BELÉM	0	ASYMPTOMATIC	-
COV3176	M	31	SARS-CoV-2	P.2	2021-07-12	BELÉM	0	ASYMPTOMATIC	-
COV3208	M	46	SARS-CoV-2	P.1	2021-08-09	BELÉM	0	ASYMPTOMATIC	-
COV3256	F	46	SARS-CoV-2	P.1	2021-08-19	BELÉM	0	ASYMPTOMATIC	-
COV3266	M	15	SARS-CoV-2	P.1	2021-08-17	BELÉM	0	ASYMPTOMATIC	-
COV3268	M	39	SARS-CoV-2	P.1	2021-08-21	BELÉM	0	ASYMPTOMATIC	-
COV3278	F	44	SARS-CoV-2	P.1	2021-08-22	BELÉM	0	ASYMPTOMATIC	-
COV3279	F	35	SARS-CoV-2	P.1	2021-08-22	BELÉM	0	ASYMPTOMATIC	-
COV3281	F	39	SARS-CoV-2	P.1	2021-08-21	BELÉM	0	ASYMPTOMATIC	-
COV3282	M	47	SARS-CoV-2	P.1	2021-08-21	BELÉM	0	ASYMPTOMATIC	-
COV3285	F	47	SARS-CoV-2	P.1	2021-08-21	BELÉM	0	ASYMPTOMATIC	-
COV3287	F	48	SARS-CoV-2	P.1	2021-08-21	BELÉM	0	ASYMPTOMATIC	-
COV3288	M	49	SARS-CoV-2	P.1	2021-08-22	BELÉM	0	ASYMPTOMATIC	-
COV3289	M	51	SARS-CoV-2	P.1	2021-08-21	BENEVIDES	0	ASYMPTOMATIC	-
COV3290	F	31	SARS-CoV-2	P.1	2021-08-20	BELÉM	0	ASYMPTOMATIC	-
COV3291	M	33	SARS-CoV-2	P.1	2021-08-21	ANANINDEUA	0	ASYMPTOMATIC	-
COV3300	M	40	SARS-CoV-2	P.1	2021-08-23	BELÉM	0	ASYMPTOMATIC	-
COV3301	F	25	SARS-CoV-2	P.1	2021-08-23	BELÉM	0	ASYMPTOMATIC	-
COV3302	M	38	SARS-CoV-2	P.1	2021-08-23	BELÉM	0	ASYMPTOMATIC	-
COV3304	M	43	SARS-CoV-2	P.1	2021-08-23	BELÉM	0	ASYMPTOMATIC	-
COV3312	M	18	SARS-CoV-2	P.1	2021-08-29	BELÉM	0	ASYMPTOMATIC	-
COV3339	F	17	SARS-CoV-2	P.1	2021-08-31	BELÉM	0	ASYMPTOMATIC	-
COV3351	F	18	SARS-CoV-2	P.1	2021-09-01	BELÉM	0	ASYMPTOMATIC	-
COV3353	F	17	SARS-CoV-2	P.1	2021-09-03	BELÉM	0	ASYMPTOMATIC	-
COV3356	M	61	SARS-CoV-2	P.1	2021-09-04	ACARÁ	0	ASYMPTOMATIC	-
COV3360	M	44	SARS-CoV-2	P.1	2021-09-07	ANANINDEUA	0	ASYMPTOMATIC	-
COV3361	M	61	SARS-CoV-2	P.1	2021-09-07	BELÉM	0	ASYMPTOMATIC	-
COV3363	M	56	SARS-CoV-2	P.1	2021-09-07	ANANINDEUA	0	ASYMPTOMATIC	-
COV3370	F	61	SARS-CoV-2	P.1	2021-09-08	BELÉM	0	ASYMPTOMATIC	-
COV3371	M	65	SARS-CoV-2	B.1.617.2	2021-09-08	BELÉM	0	ASYMPTOMATIC	-
COV3374	M	-	SARS-CoV-2	B.1.617.2	2021-09-08	BELÉM	0	ASYMPTOMATIC	-
COV3375	M	29	SARS-CoV-2	P.1	2021-09-08	BELÉM	0	ASYMPTOMATIC	-
COV3380	M	21	SARS-CoV-2	P.1	2021-09-08	BELÉM	0	ASYMPTOMATIC	-
COV3385	M	59	SARS-CoV-2	B.1.617.2	2021-09-08	BELÉM	0	ASYMPTOMATIC	-
COV3390	M	24	SARS-CoV-2	B.1.617.2	2021-09-08	BELÉM	0	ASYMPTOMATIC	-
COV3392	M	27	SARS-CoV-2	B.1.617.2	2021-09-09	BELÉM	0	ASYMPTOMATIC	-
COV3410	M	38	SARS-CoV-2	AY.33	2021-09-20	BELÉM	0	ASYMPTOMATIC	-
COV3448	M	41	SARS-CoV-2	B.1.1	2021-10-21	ANANINDEUA	0	ASYMPTOMATIC	-
COV3449	F	25	SARS-CoV-2	B.1.1	2021-10-24	BELÉM	0	ASYMPTOMATIC	-
COV3451	F	63	SARS-CoV-2	B.1.1	2021-10-25	BELÉM	0	ASYMPTOMATIC	-
COV3452	M	42	SARS-CoV-2	P.1.14	2021-10-24	BELÉM	0	ASYMPTOMATIC	-
COV3456	M	14	SARS-CoV-2	B.1.1.28	2021-10-25	BELÉM	0	ASYMPTOMATIC	-
COV3458	M	69	SARS-CoV-2	B.1.1.28	2021-10-24	IGARAPÉ-MIRI	0	ASYMPTOMATIC	-
COV3459	F	46	SARS-CoV-2	P.1.14	2021-10-21	BELÉM	0	ASYMPTOMATIC	-
COV3460	M	52	SARS-CoV-2	P.1.14	2021-10-23	BELÉM	0	ASYMPTOMATIC	-
COV3462	M	41	SARS-CoV-2	B.1.1.28	2021-10-24	BELÉM	0	ASYMPTOMATIC	-
COV3463	F	57	SARS-CoV-2	P.1.14	2021-10-24	BELÉM	0	ASYMPTOMATIC	-
COV3464	M	39	SARS-CoV-2	P.1.7	2021-10-24	BELÉM	0	ASYMPTOMATIC	-
COV3466	M	36	SARS-CoV-2	P.1.14	2021-10-24	ANANINDEUA	0	ASYMPTOMATIC	-
COV3467	M	52	SARS-CoV-2	P.1.16	2021-10-24	ANANINDEUA	0	ASYMPTOMATIC	-
COV3469	M	59	SARS-CoV-2	P.1.14	2021-10-21	BELÉM	0	ASYMPTOMATIC	-
COV3470	M	37	SARS-CoV-2	P.1.14	2021-10-21	PONTA DE PEDRAS	0	ASYMPTOMATIC	-
COV3471	F	42	SARS-CoV-2	P.1.14	2021-10-21	BENFICA	0	ASYMPTOMATIC	-
COV3472	F	69	SARS-CoV-2	B.1.142	2021-10-21	BELÉM	0	ASYMPTOMATIC	-
COV3473	M	53	SARS-CoV-2	P.1.7	2021-10-21	BENEVIDES	0	ASYMPTOMATIC	-
COV3474	M	51	SARS-CoV-2	B.1.1	2021-10-21	JOANES	0	ASYMPTOMATIC	-
COV3476	F	54	SARS-CoV-2	B.1	2021-10-21	BELÉM	0	ASYMPTOMATIC	-
COV3477	F	18	SARS-CoV-2	B.1.1	2021-10-21	IGARAPÉ-MIRI	0	ASYMPTOMATIC	-
COV3479	F	65	SARS-CoV-2	B.1.1	2021-10-24	BELÉM	0	ASYMPTOMATIC	-
COV3481	F	53	SARS-CoV-2	P.1.7	2021-10-21	BELÉM	0	ASYMPTOMATIC	-
COV3482	F	53	SARS-CoV-2	P.1.14	2021-10-21	BELÉM	0	ASYMPTOMATIC	-
COV3483	F	65	SARS-CoV-2	B.1.1.28	2021-10-21	ANANINDEUA	0	ASYMPTOMATIC	-
COV3484	F	55	SARS-CoV-2	B.1	2021-10-21	BELÉM	0	ASYMPTOMATIC	-
COV3485	F	33	SARS-CoV-2	B.1.324	2021-10-21	BELÉM	0	ASYMPTOMATIC	-
COV3486	F	32	SARS-CoV-2	B.1	2021-10-21	PONTA DE PEDRAS	0	ASYMPTOMATIC	-
COV3487	M	87	SARS-CoV-2	B.1.1.28	2021-10-21	BELÉM	0	ASYMPTOMATIC	-
COV3489	M	57	SARS-CoV-2	B.1	2021-10-24	BELÉM	0	ASYMPTOMATIC	-
COV3490	M	-	SARS-CoV-2	B.1	2021-10-24	ANANINDEUA	0	ASYMPTOMATIC	-
COV3491	M	53	SARS-CoV-2	B.1	2021-10-24	BELÉM	0	ASYMPTOMATIC	-
COV3492	F	-	SARS-CoV-2	B.1	2021-10-24	BELÉM	0	ASYMPTOMATIC	-
COV3495	F	-	SARS-CoV-2	B.1.1	2021-10-24	BELÉM	0	ASYMPTOMATIC	-
COV3496	M	29	SARS-CoV-2	B.1.1.528	2021-10-24	BELÉM	0	ASYMPTOMATIC	-
COV3498	M	63	SARS-CoV-2	P.1.14	2021-10-22	BELÉM	0	ASYMPTOMATIC	-
COV3505	M	49	SARS-CoV-2	B.1	2021-10-22	BELÉM	0	ASYMPTOMATIC	-
COV3530	M	20	SARS-CoV-2	B.1.1	2021-11-03	BELÉM	0	ASYMPTOMATIC	-
COV3531	F	23	SARS-CoV-2	B.1.1	2021-11-03	BELÉM	0	ASYMPTOMATIC	-
COV3532	F	33	SARS-CoV-2	B.1.1	2021-11-03	BELÉM	0	ASYMPTOMATIC	-
COV3533	M	36	SARS-CoV-2	B.1.1	2021-11-03	BELÉM	0	ASYMPTOMATIC	-
COV3534	F	57	SARS-CoV-2	B.1.617.2	2021-11-04	BELÉM	0	ASYMPTOMATIC	-
COV3538	F	9	SARS-CoV-2	B.1.1	2021-11-08	BELÉM	0	ASYMPTOMATIC	-
COV3539	M	35	SARS-CoV-2	B.1.1	2021-11-08	BELÉM	0	ASYMPTOMATIC	-
COV3540	M	50	SARS-CoV-2	B.1.1	2021-11-08	BELÉM	0	ASYMPTOMATIC	-
COV3541	F	44	SARS-CoV-2	B.1.1	2021-11-08	BELÉM	0	ASYMPTOMATIC	-
COV3544	M	22	SARS-CoV-2	B.1.617.2	2021-11-10	BELÉM	0	ASYMPTOMATIC	-
COV3762	F	40	SARS-CoV-2	B.1.1	2022-01-24	BELÉM	0	ASYMPTOMATIC	-
COV3765	M	31	SARS-CoV-2	B.1.617.2	2022-01-24	BELÉM	0	ASYMPTOMATIC	-
COV3850	F	21	SARS-CoV-2	B.1.1	2022-01-31	BELÉM	0	ASYMPTOMATIC	-
COV3887	M	41	SARS-CoV-2	B.1.1	2022-02-07	BELÉM	0	ASYMPTOMATIC	-
COV3895	M	60	SARS-CoV-2	P.1	2022-02-07	BELÉM	0	ASYMPTOMATIC	-
COV3900	F	56	SARS-CoV-2	P.1	2022-02-07	BELÉM	0	ASYMPTOMATIC	-
COV3903	M	32	SARS-CoV-2	P.1	2022-02-07	BELÉM	0	ASYMPTOMATIC	-
COV3905	M	21	SARS-CoV-2	B.1.617.2	2022-02-07	BELÉM	0	ASYMPTOMATIC	-
COV3922	M	60	SARS-CoV-2	P.1	2022-03-16	BELÉM	0	ASYMPTOMATIC	-
COV3926	F	72	SARS-CoV-2	P.1	2022-03-16	BELÉM	0	ASYMPTOMATIC	-
COV3927	F	46	SARS-CoV-2	P.1	2022-03-16	BELÉM	0	ASYMPTOMATIC	-
COV3928	F	38	SARS-CoV-2	B.1.1	2022-03-16	BELÉM	0	ASYMPTOMATIC	-
COV3946	M	76	SARS-CoV-2	B.1.617.2	2022-03-16	BELÉM	0	ASYMPTOMATIC	-
COV3949	M	44	SARS-CoV-2	B.1.1	2022-03-16	BELÉM	0	ASYMPTOMATIC	-
COV3952	M	58	SARS-CoV-2	B.1.236	2022-03-16	BELÉM	0	ASYMPTOMATIC	-
COV3960	M	54	SARS-CoV-2	P.1	2022-03-16	BELÉM	0	ASYMPTOMATIC	-
COV3966	F	22	SARS-CoV-2	B.1.1	2022-03-16	BELÉM	0	ASYMPTOMATIC	-
COV3967	M	26	SARS-CoV-2	B.1.1	2022-03-16	BELÉM	0	ASYMPTOMATIC	-
COV3970	F	69	SARS-CoV-2	P.1	2022-03-16	BELÉM	0	ASYMPTOMATIC	-
COV3973	M	21	SARS-CoV-2	P.1	2022-03-16	BELÉM	0	ASYMPTOMATIC	-
COV3984	F	56	SARS-CoV-2	B.1.1	2022-03-16	BELÉM	0	ASYMPTOMATIC	-
COV3985	F	65	SARS-CoV-2	P.1	2022-03-16	BELÉM	0	ASYMPTOMATIC	-
COV3986	F	69	SARS-CoV-2	B.1.1.28	2022-03-16	BELÉM	0	ASYMPTOMATIC	-
COV3987	M	62	SARS-CoV-2	B.1.1.487	2022-03-16	BELÉM	0	ASYMPTOMATIC	-
COV3990	M	57	SARS-CoV-2	B.1.1	2022-03-16	BELÉM	0	ASYMPTOMATIC	-
COV3993	M	45	SARS-CoV-2	B.1.1.86	2022-03-16	BELÉM	0	ASYMPTOMATIC	-
COV3995	F	46	SARS-CoV-2	P.1	2022-03-16	BELÉM	0	ASYMPTOMATIC	-
COV3996	M	49	SARS-CoV-2	P.1	2022-03-16	BELÉM	0	ASYMPTOMATIC	-
COV3997	M	55	SARS-CoV-2	N.9	2022-03-16	BELÉM	0	ASYMPTOMATIC	-
COV3998	M	40	SARS-CoV-2	B.1.1	2022-03-16	BELÉM	0	ASYMPTOMATIC	-
COV4000	M	57	SARS-CoV-2	B.1.617.2	2022-03-16	BELÉM	0	ASYMPTOMATIC	-
COV4002	F	45	SARS-CoV-2	B.1.1	2022-03-16	BELÉM	0	ASYMPTOMATIC	-
COV4004	M	55	SARS-CoV-2	P.1	2022-03-16	BELÉM	0	ASYMPTOMATIC	-
COV915	F	66	SARS-CoV-2	P.1	2020-10-16	BELÉM	0	ASYMPTOMATIC	2020-10-16

## Sheet: SEVERE
Sample code	Sex	Age	Infectious agent	Lineage/Variant	Collection date	City	Disease severity (0=ASYMPTOMATIC; 1=MILD; 2=SEVERE)	Symptoms	Beginning of the symptoms
COV1670	M	55	SARS-CoV-2	P.1	2021-01-07	BELÉM	2	COUGH; FEVER	2021-01-04
COV1695	M	65	SARS-CoV-2	P.1	2021-01-13	BELÉM	2	FEVER; COUGH; DYSPNEA; FATIGUE	2021-01-10
COV1776	F	34	SARS-CoV-2	P.1	2021-02-06	BELÉM	2	FEVER; COUGH; ODINOFAGY; DYSPNEA	2021-01-29
COV1813	F	46	SARS-CoV-2	B.1.1	2021-02-12	BELÉM	2	FEVER; COUGH; DYSPNEA; DIARRHEA	2021-01-31
COV1905	M	69	SARS-CoV-2	P.1	2021-02-22	BELÉM	2	FEVER; ODINOFAGY; DYSPNEA; COUGH; MYALGIA	2021-02-10
COV3108	M	30	SARS-CoV-2	P.1	2021-06-02	BELÉM	2	FEVER; ODINOFAGY; DIARRHEA; DYSGEUSIA	2021-05-27
COV3109	M	56	SARS-CoV-2	P.1	2021-06-07	BELÉM	2	FEVER; COUGH; ASTHENIA	2021-05-18
COV3110	F	64	SARS-CoV-2	P.1	2021-06-07	BELÉM	2	COUGH; DYSPNEA; VOMITING; DIGEUSIA; HEADACHE; RHINORRHEA; MYALGIA; ADYNAMIA	2021-05-24
COV3111	M	67	SARS-CoV-2	P.1	2021-06-07	BELÉM	2	FEVER; COUGH; ODINOFAGY; ASTHENIA	2021-05-23
COV3113	M	34	SARS-CoV-2	P.1	2021-06-07	BELÉM	2	FEVER; COUGH; DYSPNEA; DIARRHEA; VOMITING; ABDOMINAL PAIN; ADYNAMIA	2021-05-14
COV3114	M	44	SARS-CoV-2	B.1.1.28	2021-06-07	ANANINDEUA	2	FEVER; COUGH; DYSPNEA; DIARRHEA; ADYNAMIA; LOSS OF SMELL; DYSGEUSIA; HEADACHE	2021-05-20
COV3180	F	36	SARS-CoV-2	P.1	2021-07-16	BELÉM	2	FEVER; COUGH; ODINOFAGY; DYSPNEA; LOSS OF SMELL; DYSGEUSIA	2021-07-09
COV3182	M	76	SARS-CoV-2	P.1	2021-07-15	BELÉM	2	FEVER; COUGH; ODINOFAGY; DYSPNEA; DYSGEUSIA; ASTHENIA	2021-07-08
COV3185	M	39	SARS-CoV-2	P.1	2021-07-27	PARAGOMINAS	2	FEVER; COUGH; ODINOFAGY	2021-07-23
COV3196	F	6	SARS-CoV-2	P.1	2021-08-06	BELÉM	2	FEVER; VOMITING; HEADACHE; ADYNAMIA; ABDOMINAL PAIN	-
COV3239	M	73	SARS-CoV-2	P.1	2021-08-09	BELÉM	2	FEVER; COUGH; ODINOFAGY; DYSPNEA; DYSGEUSIA; HEADACHE; LOSS OF SMELL; ABDOMINAL PAIN; ASTHENIA	2021-07-30
COV3323	F	76	SARS-CoV-2	P.1	2021-08-30	SALINÓPOLIS	2	DYSPNEA; ADYNAMIA; LOSS OF SMELL; DYSGEUSIA; DIARRHEA	2021-08-09
COV3324	M	89	SARS-CoV-2	P.1	2021-08-30	SALINÓPOLIS	2	DYSPNEA; ADYNAMIA; LOSS OF SMELL; DYSGEUSIA	2021-08-09
COV3325	M	86	SARS-CoV-2	P.1	2021-08-21	ANANINDEUA	2	DYSPNEA	2021-01-11
COV3364	M	-	SARS-CoV-2	P.1	2021-09-07	AUGUSTO CORRÊA	2	RHINORRHEA	2021-09-04
COV3401	M	67	SARS-CoV-2	B.1.1.28	2021-09-11	ANANINDEUA	2	FEVER; COUGH; DIARRHEA	-
COV3415	M	64	SARS-CoV-2	AY.33	2021-10-01	BELÉM	2	FEVER; DYSPNEA; COUGH; RHINORRHEA	2021-09-30
COV3493	M	56	SARS-CoV-2	B.1	2021-10-24	BELÉM	2	DYSPNEA; ASTHENIA; ADYNAMIA; SICKNESS	-
COV3497	F	11	SARS-CoV-2	B1.36	2021-10-26	BELÉM	2	FEVER; DYSPNEA; DYSPEPSIA	2021-10-19
COV3499	M	7	SARS-CoV-2	AY.99.2	2021-10-26	BELÉM	2	FEVER; DYSPNEA	2021-10-19
COV3502	F	1	SARS-CoV-2	P.1.14	2021-10-26	BELÉM	2	FEVER; DYSPNEA; COUGH; RHINORRHEA	2021-10-23
COV3504	M	8	SARS-CoV-2	B.1	2021-10-26	ANANINDEUA	2	FEVER; DYSPNEA	2021-10-17
COV3520	M	-	SARS-CoV-2	B.1.617.2	2021-10-27	ALTAMIRA	2	FEVER; COUGH; DYSPNEA; VOMITING; MYALGIA	2021-10-19
COV3542	F	83	SARS-CoV-2	B.1.1	2021-11-08	BELÉM	2	FEVER; DYSPNEA	2021-10-31
COV3870	M	60	SARS-CoV-2	B.1.1	2022-02-03	BELÉM	2	SYMPTOMATIC	-
COV3871	F	64	SARS-CoV-2	B.1.1	2022-02-03	BELÉM	2	SYMPTOMATIC	-
COV3873	M	44	SARS-CoV-2	B.1	2022-02-03	BELÉM	2	SYMPTOMATIC	-
COV3874	F	39	SARS-CoV-2	P.1	2022-02-07	BELÉM	2	SYMPTOMATIC	-
COV3875	F	46	SARS-CoV-2	B.1.1	2022-02-07	BELÉM	2	SYMPTOMATIC	-
COV3876	M	61	SARS-CoV-2	B.1.1	2022-02-07	BELÉM	2	SYMPTOMATIC	-
COV3877	F	45	SARS-CoV-2	B.1.1.339	2022-02-07	BELÉM	2	SYMPTOMATIC	-
COV3878	M	68	SARS-CoV-2	P.1	2022-02-07	BELÉM	2	SYMPTOMATIC	-
COV3879	F	74	SARS-CoV-2	B.1.1	2022-02-07	BELÉM	2	SYMPTOMATIC	-
COV3880	F	45	SARS-CoV-2	B.1.617.2	2022-02-07	BELÉM	2	SYMPTOMATIC	-
COV3881	M	70	SARS-CoV-2	P.1	2022-02-07	BELÉM	2	SYMPTOMATIC	-
COV3882	M	54	SARS-CoV-2	B.1.284	2022-02-07	BELÉM	2	SYMPTOMATIC	-
COV3884	F	68	SARS-CoV-2	B.1.1.525	2022-02-07	BELÉM	2	SYMPTOMATIC	-
COV3885	F	43	SARS-CoV-2	B.1.1	2022-02-07	BELÉM	2	SYMPTOMATIC	-
COV3886	F	61	SARS-CoV-2	P.1	2022-02-07	BELÉM	2	SYMPTOMATIC	-
COV3888	M	54	SARS-CoV-2	P.1	2022-02-07	BELÉM	2	SYMPTOMATIC	-
COV3889	F	69	SARS-CoV-2	B.1.1	2022-02-07	BELÉM	2	SYMPTOMATIC	-
COV3890	F	50	SARS-CoV-2	P.1	2022-02-07	BELÉM	2	SYMPTOMATIC	-
COV3891	M	59	SARS-CoV-2	B.1.1	2022-02-07	BELÉM	2	SYMPTOMATIC	-
COV3892	F	57	SARS-CoV-2	B.1.1	2022-02-07	BELÉM	2	SYMPTOMATIC	-
COV3893	F	42	SARS-CoV-2	AY.99.2	2022-02-07	BELÉM	2	SYMPTOMATIC	-
COV3894	F	57	SARS-CoV-2	B.1.1	2022-02-07	BELÉM	2	SYMPTOMATIC	-
COV3896	F	61	SARS-CoV-2	P.1	2022-02-07	BELÉM	2	SYMPTOMATIC	-
COV3897	F	49	SARS-CoV-2	B.1.1.201	2022-02-07	BELÉM	2	SYMPTOMATIC	-
COV3898	F	34	SARS-CoV-2	B.1.1	2022-02-07	BELÉM	2	SYMPTOMATIC	-
COV3899	F	53	SARS-CoV-2	P.1	2022-02-07	BELÉM	2	SYMPTOMATIC	-
COV3901	F	62	SARS-CoV-2	P.1	2022-02-07	BELÉM	2	SYMPTOMATIC	-
COV3902	F	64	SARS-CoV-2	B.1.1	2022-02-07	BELÉM	2	SYMPTOMATIC	-
COV3904	F	54	SARS-CoV-2	P.1	2022-02-07	BELÉM	2	SYMPTOMATIC	-
COV3923	F	55	SARS-CoV-2	P.1	2022-03-16	BELÉM	2	SYMPTOMATIC	-
COV3924	M	56	SARS-CoV-2	P.1	2022-03-16	BELÉM	2	SYMPTOMATIC	-
COV3925	F	34	SARS-CoV-2	P.1	2022-03-16	BELÉM	2	SYMPTOMATIC	-
COV3929	F	39	SARS-CoV-2	B.1.1.28	2022-03-16	BELÉM	2	SYMPTOMATIC	-
COV3930	M	51	SARS-CoV-2	B.1.1	2022-03-16	BELÉM	2	SYMPTOMATIC	-
COV3931	F	49	SARS-CoV-2	P.1	2022-03-16	BELÉM	2	SYMPTOMATIC	-
COV3932	F	44	SARS-CoV-2	P.1	2022-03-16	BELÉM	2	SYMPTOMATIC	-
COV3933	M	52	SARS-CoV-2	P.1	2022-03-16	BELÉM	2	SYMPTOMATIC	-
COV3934	M	78	SARS-CoV-2	B.1.1	2022-03-16	BELÉM	2	SYMPTOMATIC	-
COV3935	M	54	SARS-CoV-2	P.1	2022-03-16	BELÉM	2	SYMPTOMATIC	-
COV3936	M	65	SARS-CoV-2	P.1	2022-03-16	BELÉM	2	SYMPTOMATIC	-
COV3937	F	76	SARS-CoV-2	P.1	2022-03-16	BELÉM	2	SYMPTOMATIC	-
COV3938	F	61	SARS-CoV-2	B.1.1	2022-03-16	BELÉM	2	SYMPTOMATIC	-
COV3939	F	69	SARS-CoV-2	P.1	2022-03-16	BELÉM	2	SYMPTOMATIC	-
COV3940	F	38	SARS-CoV-2	P.1	2022-03-16	BELÉM	2	SYMPTOMATIC	-
COV3941	M	38	SARS-CoV-2	B.1.1	2022-03-16	BELÉM	2	SYMPTOMATIC	-
COV3942	F	36	SARS-CoV-2	P.1	2022-03-16	BELÉM	2	SYMPTOMATIC	-
COV3943	F	69	SARS-CoV-2	B.1.1	2022-03-16	BELÉM	2	SYMPTOMATIC	-
COV3944	F	30	SARS-CoV-2	B.1.1.368	2022-03-16	BELÉM	2	SYMPTOMATIC	-
COV3945	M	62	SARS-CoV-2	B.1.1	2022-03-16	BELÉM	2	SYMPTOMATIC	-
COV3947	F	20	SARS-CoV-2	B.1.1	2022-03-16	BELÉM	2	SYMPTOMATIC	-
COV3948	F	20	SARS-CoV-2	B.1	2022-03-16	BELÉM	2	SYMPTOMATIC	-
COV3950	F	44	SARS-CoV-2	P.1	2022-03-16	BELÉM	2	SYMPTOMATIC	-
COV3951	F	51	SARS-CoV-2	B.1.1.487	2022-03-16	BELÉM	2	SYMPTOMATIC	-
COV3953	M	52	SARS-CoV-2	B.1.1.263	2022-03-16	BELÉM	2	SYMPTOMATIC	-
COV3954	F	45	SARS-CoV-2	P.1	2022-03-16	BELÉM	2	SYMPTOMATIC	-
COV3955	M	75	SARS-CoV-2	B.1.596	2022-03-16	BELÉM	2	SYMPTOMATIC	-
COV3956	F	45	SARS-CoV-2	P.1	2022-03-16	BELÉM	2	SYMPTOMATIC	-
COV3957	F	75	SARS-CoV-2	B.1.1	2022-03-16	BELÉM	2	SYMPTOMATIC	-
COV3958	M	68	SARS-CoV-2	B.1.1	2022-03-16	BELÉM	2	SYMPTOMATIC	-
COV3959	F	66	SARS-CoV-2	B.1.1	2022-03-16	BELÉM	2	SYMPTOMATIC	-
COV3961	F	52	SARS-CoV-2	B.1.1.28	2022-03-16	BELÉM	2	SYMPTOMATIC	-
COV3962	M	61	SARS-CoV-2	P.1	2022-03-16	BELÉM	2	SYMPTOMATIC	-
COV3963	M	55	SARS-CoV-2	P.1	2022-03-16	BELÉM	2	SYMPTOMATIC	-
COV3964	F	42	SARS-CoV-2	P.1	2022-03-16	BELÉM	2	SYMPTOMATIC	-
COV3965	M	56	SARS-CoV-2	P.1	2022-03-16	BELÉM	2	SYMPTOMATIC	-
COV3968	M	52	SARS-CoV-2	B.1.1.28	2022-03-16	BELÉM	2	SYMPTOMATIC	-
COV3969	M	50	SARS-CoV-2	P.1	2022-03-16	BELÉM	2	SYMPTOMATIC	-
COV3971	M	65	SARS-CoV-2	B.1.1	2022-03-16	BELÉM	2	SYMPTOMATIC	-
COV3972	F	32	SARS-CoV-2	B.1.1	2022-03-16	BELÉM	2	SYMPTOMATIC	-
COV3974	F	39	SARS-CoV-2	P.1	2022-03-16	BELÉM	2	SYMPTOMATIC	-
COV3975	F	20	SARS-CoV-2	B.1.1.525	2022-03-16	BELÉM	2	SYMPTOMATIC	-
COV3976	M	62	SARS-CoV-2	P.1	2022-03-16	BELÉM	2	SYMPTOMATIC	-
COV3977	M	52	SARS-CoV-2	P.1	2022-03-16	BELÉM	2	SYMPTOMATIC	-
COV3978	F	57	SARS-CoV-2	B.1.1	2022-03-16	BELÉM	2	SYMPTOMATIC	-
COV3979	F	94	SARS-CoV-2	P.1	2022-03-16	BELÉM	2	SYMPTOMATIC	-
COV3980	F	31	SARS-CoV-2	AV.1	2022-03-16	BELÉM	2	SYMPTOMATIC	-
COV3981	F	71	SARS-CoV-2	B.1.1.525	2022-03-16	BELÉM	2	SYMPTOMATIC	-
COV3982	M	60	SARS-CoV-2	P.1	2022-03-16	BELÉM	2	SYMPTOMATIC	-
COV3983	M	39	SARS-CoV-2	P.1	2022-03-16	BELÉM	2	SYMPTOMATIC	-
COV3988	F	33	SARS-CoV-2	P.1	2022-03-16	BELÉM	2	SYMPTOMATIC	-
COV3989	M	24	SARS-CoV-2	B.1.1.28	2022-03-16	BELÉM	2	SYMPTOMATIC	-
COV3991	M	24	SARS-CoV-2	B.1.617.2	2022-03-16	BELÉM	2	SYMPTOMATIC	-
COV3992	M	37	SARS-CoV-2	B.1.1.193	2022-03-16	BELÉM	2	SYMPTOMATIC	-
COV3994	F	31	SARS-CoV-2	B.1.1	2022-03-16	BELÉM	2	SYMPTOMATIC	-
COV3999	F	53	SARS-CoV-2	B.1.1.86	2022-03-16	BELÉM	2	SYMPTOMATIC	-
COV4001	M	32	SARS-CoV-2	P.1	2022-03-16	BELÉM	2	SYMPTOMATIC	-
COV4003	M	62	SARS-CoV-2	P.1	2022-03-16	BELÉM	2	SYMPTOMATIC	-

## Sheet: MILD
Sample code	Sex	Age	Infectious agent	Lineage/Variant	Collection date	City	Disease severity (0=ASYMPTOMATIC; 1=MILD; 2=SEVERE)	Symptoms	Beginning of the symptoms
COV101	M	58	SARS-CoV-2	B.1.1.28	2020-07-20	BELÉM	1	COUGH; FEVER	2020-05-15
COV1075	F	25	SARS-CoV-2	B.1.1.316	2020-10-29	BELÉM	1	ODINOFAGY; COUGH; FEVER; LOSS OF SMELL	2020-10-12
COV1081	M	18	SARS-CoV-2	P.2	2020-10-29	BELÉM	1	COUGH; ODINOFAGY; FEVER; ARTHRALGIA	2020-10-26
COV1111	F	69	SARS-CoV-2	P.2	2020-11-03	BELÉM	1	ODINOFAGY; HEADACHE; BACK PAIN; COUGH	2020-10-31
COV1112	F	51	SARS-CoV-2	B.1.1.317	2020-11-03	BELÉM	1	ODINOFAGY; COUGH; FEVER; BODY ACHE	2020-11-01
COV1116	M	28	SARS-CoV-2	P.2	2020-11-03	BELÉM	1	FEVER; BODY ACHE; COUGH	-
COV1128	F	23	SARS-CoV-2	B.1.243	2020-11-04	BELÉM	1	ODINOFAGY; FEVER	2020-11-03
COV1160	M	62	SARS-CoV-2	B.1.1	2020-11-05	BELÉM	1	ODINOFAGY	-
COV1196	F	32	SARS-CoV-2	B.1	2020-11-09	BELÉM	1	ODINOFAGY	2020-10-28
COV1280	M	22	SARS-CoV-2	B.1.1	2020-11-12	BELÉM	1	COUGH; FEVER; ASTHENIA	2020-11-11
COV1301	F	48	SARS-CoV-2	P.2	2020-11-17	BELÉM	1	ODINOFAGY; FEVER; BODY ACHE	2020-11-14
COV1324	M	39	SARS-CoV-2	B.1	2020-11-19	ANANINDEUA	1	ODINOFAGY; COUGH; DIARRHEA; THORACHALGIA; LOSS OF SMELL; FEVER	2020-11-06
COV1336	M	47	SARS-CoV-2	P.2	2020-11-26	BELÉM	1	ODINOFAGY; STERNUTATION	2020-11-25
COV1341	M	38	SARS-CoV-2	P.2	2020-11-26	BELÉM	1	ODINOFAGY; COUGH	2020-11-19
COV1384	F	31	SARS-CoV-2	B.1.596	2020-12-03	PORTEL	1	COUGH; FEVER; ASTHENIA	2020-12-02
COV1401	M	68	SARS-CoV-2	B.1.1	2020-12-10	BELÉM	1	COUGH; ODINOFAGY	2020-12-08
COV1412	M	39	SARS-CoV-2	B.1.1	2020-12-10	BELÉM	1	ODINOFAGY; HEADACHE; ASTHENIA	2020-11-28
COV1470	M	58	SARS-CoV-2	B.1.1.28	2020-12-16	BELÉM	1	COUGH; DYSPNEA; FEVER	2020-12-13
COV1514	F	32	SARS-CoV-2	B.1.1.28	2020-12-17	BELÉM	1	ODINOFAGY; FEVER; COUGH	2020-12-15
COV1537	M	33	SARS-CoV-2	P.2	2020-12-22	BELÉM	1	ODINOFAGY; RHINORRHEA	2020-12-19
COV1538	F	34	SARS-CoV-2	P.2	2020-12-22	BELÉM	1	RHINORRHEA	2020-12-19
COV1539	M	63	SARS-CoV-2	P.2	2020-12-22	BELÉM	1	ODINOFAGY; COUGH	2020-12-14
COV1540	M	36	SARS-CoV-2	P.2	2020-12-22	BELÉM	1	ODINOFAGY; FEVER	2020-12-21
COV1556	F	8	SARS-CoV-2	B.1.1	2020-12-22	BELÉM	1	ODINOFAGY; FEVER; ABDOMINAL PAIN	2020-12-10
COV1558	F	60	SARS-CoV-2	B.1.2	2020-12-22	BELÉM	1	ODINOFAGY; COUGH; FEVER	2020-12-18
COV1566	F	43	SARS-CoV-2	P.2	2021-01-04	BELÉM	1	ODINOFAGY; COUGH	2021-01-01
COV1567	M	13	SARS-CoV-2	B.1.1.28	2021-01-04	BELÉM	1	ODINOFAGY; COUGH; DYSPNEA; FEVER	2020-12-29
COV1594	M	46	SARS-CoV-2	P.2	2021-01-04	BELÉM	1	COUGH	2021-01-01
COV1680	F	51	SARS-CoV-2	P.2	2021-01-14	BELÉM	1	FEVER; RHINORRHEA	2021-01-05
COV1687	M	52	SARS-CoV-2	B.1.1	2021-01-16	BELÉM	1	FEVER; DYSPNEA; COUGH; DIARRHEA	2021-01-07
COV1710	F	47	SARS-CoV-2	P.1	2021-01-20	BELÉM	1	HEADACHE; MYALGIA; ASTHENIA	2021-01-17
COV1713	F	40	SARS-CoV-2	P.2	2021-01-20	BELÉM	1	FEVER; RHINORRHEA; LOSS OF SMELL; DYSGEUSIA	2021-01-16
COV1791	M	37	SARS-CoV-2	B.1.1.28	2021-02-10	BELÉM	1	ODINOFAGY; COUGH; FEVER; LOSS OF SMELL; DYSGEUSIA; DYSPNEA	2021-02-04
COV1801	M	39	SARS-CoV-2	P.1	2021-02-10	BELÉM	1	FEVER; ODINOFAGY; COUGH	2021-01-09
COV1828	M	19	SARS-CoV-2	B.1.1.333	2021-02-14	BELÉM	1	FEVER; ODINOFAGY; HEADACHE	2021-02-12
COV1829	M	7	SARS-CoV-2	B1.1.28	2021-02-14	BELÉM	1	COUGH	2021-02-12
COV1830	F	69	SARS-CoV-2	P.1	2021-02-14	BELÉM	1	COUGH; HEADACHE; STERNUTATION	2021-02-11
COV1831	F	20	SARS-CoV-2	B.1.1.253	2021-02-14	BELÉM	1	FEVER; ODINOFAGY; HEADACHE; LOSS OF SMELL; DYSGEUSIA	2021-02-09
COV1924	M	33	SARS-CoV-2	P.2	2021-02-25	ANANINDEUA	1	ODINOFAGY; COUGH; FEVER	2021-02-15
COV1927	F	28	SARS-CoV-2	P.2	2021-03-01	BELÉM	1	ODINOFAGY; COUGH; FEVER; HEADACHE	2021-02-25
COV1949	M	58	SARS-CoV-2	P.1	2021-03-02	BELÉM	1	ODINOFAGY; COUGH; FEVER	2021-02-28
COV1950	F	62	SARS-CoV-2	P.1	2021-03-02	BELÉM	1	COUGH; FEVER	2021-02-28
COV1951	F	40	SARS-CoV-2	P.1	2021-03-01	BELÉM	1	HEADACHE; LOSS OF SMELL; DYSGEUSIA	2021-02-26
COV261	M	58	SARS-CoV-2	B.1.1.28	2021-05-01	BELÉM	1	ODINOFAGY; FEVER	2020-04-05
COV3112	M	66	SARS-CoV-2	P.1	2021-06-07	COLARES	1	FEVER; DYSPNEA; COUGH; HEADACHE; LOSS OF SMELL; MYALGIA; DIARRHEA	-
COV3183	M	41	SARS-CoV-2	P.1	2021-07-30	BELÉM	1	ODINOFAGY; RHINORRHEA	2021-07-28
COV3184	F	26	SARS-CoV-2	B.1.617.2	2021-07-28	PARAGOMINAS	1	FEVER; HEADACHE; VOMITING; MYALGIA	2021-07-22
COV3200	M	22	SARS-CoV-2	B.1.617.2	2021-08-09	BELÉM	1	FEVER; ODINOFAGY; COUGH; RHINORRHEA; HEADACHE; MYALGIA	2021-08-04
COV3204	F	43	SARS-CoV-2	B.1.617.2	2021-08-09	BELÉM	1	FEVER; RHINORRHEA; HEADACHE; MYALGIA; DIARRHEA	2021-08-05
COV3205	F	42	SARS-CoV-2	P.1	2021-08-09	BELÉM	1	HEADACHE; MYALGIA; ASTHENIA	2021-08-08
COV3206	M	24	SARS-CoV-2	P.1	2021-08-09	BELÉM	1	ODINOFAGY; RHINORRHEA; HEADACHE	2021-08-01
COV3207	F	36	SARS-CoV-2	P.1	2021-08-09	BELÉM	1	HEADACHE	2021-08-07
COV3221	F	57	SARS-CoV-2	B.1.617.2	2021-08-12	BELÉM	1	COUGH; RHINORRHEA; BACK PAIN	2021-08-11
COV3222	M	62	SARS-CoV-2	P.1	2021-08-12	BELÉM	1	RHINORRHEA; HEADACHE	2021-08-08
COV3223	F	85	SARS-CoV-2	B.1.617.2	2021-08-12	BELÉM	1	ASTHENIA; SINCOPE; HEADACHE	2021-08-11
COV3232	F	20	SARS-CoV-2	P.1	2021-08-13	BELÉM	1	COUGH; RHINORRHEA; HEADACHE	2021-08-07
COV3248	F	41	SARS-CoV-2	P.1	2021-08-18	BELÉM	1	ABDOMINAL PAIN	2021-08-17
COV3249	F	23	SARS-CoV-2	P.1	2021-08-18	BELÉM	1	ODINOFAGY; MYALGIA	2021-08-11
COV3250	F	7	SARS-CoV-2	P.1	2021-08-18	BELÉM	1	COUGH	2021-08-13
COV3251	M	36	SARS-CoV-2	P.1	2021-08-18	BELÉM	1	ODINOFAGY; COUGH; LOSS OF SMELL; DYSGEUSIA; RHINORRHEA	2021-08-13
COV3257	F	15	SARS-CoV-2	P.1	2021-08-19	BELÉM	1	ODINOFAGY; RHINORRHEA	2021-08-10
COV3258	F	16	SARS-CoV-2	P.1	2021-08-19	BELÉM	1	ODINOFAGY; COUGH; HEADACHE; ASTHENIA; VERTIGEM	2021-08-17
COV3261	F	16	SARS-CoV-2	P.1	2021-08-19	BELÉM	1	ODINOFAGY; COUGH; RHINORRHEA; HEADACHE; LOSS OF SMELL; DYSGEUSIA	2021-08-16
COV3262	F	16	SARS-CoV-2	P.1	2021-08-19	BELÉM	1	ODINOFAGY; HEADACHE; LOSS OF SMELL; DYSGEUSIA; DIARRHEA	2021-08-17
COV3263	M	15	SARS-CoV-2	P.1	2021-08-19	BELÉM	1	FERBE; MYALGIA	2021-08-17
COV3267	F	15	SARS-CoV-2	P.1	2021-08-19	BELÉM	1	COUGH; HEADACHE	2021-08-17
COV3269	F	15	SARS-CoV-2	P.1	2021-08-20	BELÉM	1	ODINOFAGY	2021-08-19
COV3270	F	73	SARS-CoV-2	P.1	2021-08-20	BELÉM	1	RHINORRHEA; HEADACHE; DYSPNEA	2021-08-18
COV3271	F	15	SARS-CoV-2	P.1	2021-08-20	BELÉM	1	ODINOFAGY	2021-08-18
COV3272	M	16	SARS-CoV-2	P.1	2021-08-19	BELÉM	1	FEVER; RHINORRHEA; LOSS OF SMELL	2021-08-17
COV3273	M	16	SARS-CoV-2	B.1.1.28	2021-08-20	BELÉM	1	ODINOFAGY; RHINORRHEA; HEADACHE	2021-08-20
COV3276	M	16	SARS-CoV-2	P.1	2021-08-20	BELÉM	1	ODINOFAGY; RHINORRHEA; HEADACHE; DIARRHEA	2021-08-16
COV3280	F	15	SARS-CoV-2	P.1	2021-08-20	BELÉM	1	HEADACHE	2021-08-19
COV3283	F	6	SARS-CoV-2	P.1	2021-08-21	BELÉM	1	ODINOFAGY; RHINORRHEA	2021-08-19
COV3284	M	41	SARS-CoV-2	P.1	2021-08-21	BELÉM	1	HEADACHE; DIARRHEA	2021-08-16
COV3286	F	39	SARS-CoV-2	P.1	2021-08-22	BELÉM	1	FEVER; HEADACHE; MYALGIA	2021-08-20
COV3292	M	15	SARS-CoV-2	P.1	2021-08-20	BELÉM	1	ODINOFAGY; HEADACHE; ABDOMINAL PAIN; DIARRHEA	2021-08-16
COV3293	M	17	SARS-CoV-2	P.1	2021-08-20	BELÉM	1	COUGH; HEADACHE; STOMACH ACHE	2021-08-17
COV3294	M	16	SARS-CoV-2	P.1	2021-08-20	BELÉM	1	RHINORRHEA; DIARRHEA	2021-08-16
COV3295	M	16	SARS-CoV-2	P.1	2021-08-20	BELÉM	1	FEVER; RHINORRHEA	2021-08-18
COV3299	M	12	SARS-CoV-2	B.1.617.2	2021-08-23	BELÉM	1	HEADACHE; FEVER; COUGH; RHINORRHEA; NAUSEAS	2021-08-22
COV3303	M	16	SARS-CoV-2	P.1	2021-08-23	BELÉM	1	HEADACHE; FEVER	2021-08-22
COV3308	F	37	SARS-CoV-2	P.1	2021-08-25	BELÉM	1	FEVER; COUGH; RHINORRHEA; BACK PAIN	2021-08-21
COV3314	M	18	SARS-CoV-2	P.1	2021-08-29	BELÉM	1	HEADACHE; RHINORRHEA; DIARRHEA	2021-08-27
COV3344	F	40	SARS-CoV-2	P.1	2021-09-02	ANANINDEUA	1	HEADACHE; DYSGEUSIA; LOSS OF SMELL; COUGH; ASTHENIA	2021-08-30
COV3347	M	43	SARS-CoV-2	P.1	2021-09-02	ANANINDEUA	1	RHINORRHEA; FATIGUE	2021-08-30
COV3348	F	9	SARS-CoV-2	P.1	2021-09-02	ANANINDEUA	1	RHINORRHEA	2021-08-30
COV3368	M	43	SARS-CoV-2	B.1.617.2	2021-09-08	BELÉM	1	FEVER; COUGH; RHINORRHEA; MYALGIA	2021-09-02
COV3373	M	35	SARS-CoV-2	B.1.617.2	2021-09-08	BELÉM	1	FEVER; COUGH; DYSGEUSIA; LOSS OF SMELL; MYALGIA	2021-08-31
COV3377	M	39	SARS-CoV-2	B.1.617.2	2021-09-08	BELÉM	1	COUGH; HEADACHE; DYSGEUSIA; LOSS OF SMELL	2021-09-02
COV3391	M	31	SARS-CoV-2	B.1.617.2	2021-09-09	BELÉM	1	ODINOFAGY; COUGH; LOSS OF SMELL; RHINORRHEA	2021-09-02
COV3393	M	37	SARS-CoV-2	B.1.617.2	2021-09-09	BELÉM	1	FEVER; COUGH; RHINORRHEA; DYSGEUSIA; BODY ACHE	2021-09-05
COV3394	M	32	SARS-CoV-2	B.1.617.2	2021-09-09	BELÉM	1	FEVER; ODINOFAGY; DYSGEUSIA	2021-08-31
COV3395	M	27	SARS-CoV-2	B.1.617.2	2021-09-09	BELÉM	1	ODINOFAGY; COUGH; HEADACHE; LOSS OF SMELL; DYSGEUSIA; LOMBALGIA	2021-09-04
COV3396	M	35	SARS-CoV-2	AY.33	2021-09-09	BELÉM	1	ODINOFAGY; COUGH; HEADACHE; RHINORRHEA	2021-08-31
COV3397	F	26	SARS-CoV-2	AY.33	2021-09-09	BELÉM	1	ODINOFAGY	2021-08-30
COV3398	M	42	SARS-CoV-2	AY.33	2021-09-11	BELÉM	1	COUGH; RHINORRHEA; ASTHENIA	2021-09-04
COV3399	F	38	SARS-CoV-2	AY.33	2021-09-11	BELÉM	1	ODINOFAGY; ASTHENIA	2021-09-10
COV3400	M	20	SARS-CoV-2	B.1	2021-09-11	BELÉM	1	HEADACHE; ODINOFAGY	2021-09-09
COV3402	F	20	SARS-CoV-2	B.1	2021-09-10	BELÉM	1	FEVER; ODINOFAGY; COUGH; HEADACHE; INAPETENCE	2021-09-08
COV3403	F	17	SARS-CoV-2	AY.33	2021-09-10	BELÉM	1	FEVER; ODINOFAGY; COUGH; HEADACHE; ASTHENIA	2021-09-05
COV3407	M	34	SARS-CoV-2	AY.33	2021-09-14	ANANINDEUA	1	FEVER; COUGH; HEADACHE	2021-09-09
COV3408	M	12	SARS-CoV-2	AY.33	2021-09-14	BELÉM	1	FEVER; RHINORRHEA; HEADACHE	2021-09-12
COV3409	F	36	SARS-CoV-2	B.1.1.28	2021-09-14	BELÉM	1	FEVER; ODINOFAGY; COUGH; RHINORRHEA; HEADACHE	2021-09-11
COV3416	M	51	SARS-CoV-2	AY.33	2021-10-01	BELÉM	1	COUGH; ADYNAMIA	2021-09-30
COV3426	F	66	SARS-CoV-2	AY.99.2	2021-10-15	BELÉM	1	FEVER; DYSPNEA; COUGH; HEADACHE; MYALGIA; DIARRHEA	-
COV3428	F	34	SARS-CoV-2	B.1.349	2021-10-15	BELÉM	1	COUGH; HEADACHE	2021-10-12
COV3437	M	32	SARS-CoV-2	AY.99.2	2021-10-19	BELÉM	1	DYSPNEA; COUGH; RHINORRHEA; HEADACHE	2021-10-11
COV3438	F	10	SARS-CoV-2	AY.99.2	2021-10-19	BELÉM	1	ODINOFAGY; COUGH; RHINORRHEA	2021-10-10
COV3439	F	26	SARS-CoV-2	B.1	2021-10-19	BELÉM	1	FEVER; ODINOFAGY; DYSPNEA; COUGH; HEADACHE; DYSGEUSIA; LOSS OF SMELL	2021-10-11
COV3441	M	22	SARS-CoV-2	P.1	2021-10-20	BELÉM	1	COUGH; RHINORRHEA; ASTHENIA	2021-10-16
COV3442	M	40	SARS-CoV-2	B.1.1.28	2021-10-20	BELÉM	1	RHINORRHEA; ODINOFAGY	2021-10-14
COV3443	F	57	SARS-CoV-2	B.1	2021-10-20	BELÉM	1	DYSPNEA; COUGH	2021-10-18
COV3444	F	56	SARS-CoV-2	P.1.1	2021-10-20	BELÉM	1	HEADACHE; COUGH	2021-10-18
COV3445	F	58	SARS-CoV-2	B.1.1.28	2021-10-20	BELÉM	1	ODINOFAGY; RHINORRHEA; HEADACHE	2021-10-19
COV3446	F	47	SARS-CoV-2	P.1.14	2021-10-20	ANANINDEUA	1	COUGH; THORACHALGIA	2021-10-18
COV3447	F	38	SARS-CoV-2	P.1.14	2021-10-20	ANANINDEUA	1	FEVER; ODINOFAGY; COUGH; RHINORRHEA; HEADACHE	2021-10-17
COV3450	M	12	SARS-CoV-2	B.1.1	2021-10-25	BELÉM	1	FEVER; BODY ACHE	2021-10-22
COV3453	F	46	SARS-CoV-2	B.1	2021-10-25	BELÉM	1	COUGH; BACK PAIN	2021-10-19
COV3454	M	27	SARS-CoV-2	B.1.1	2021-10-23	BELÉM	1	FEVER; COUGH; HEADACHE; RHINORRHEA; MYALGIA	2021-10-21
COV3455	F	45	SARS-CoV-2	P.1.14	2021-10-25	BELÉM	1	FEVER; ODINOFAGY; COUGH; RHINORRHEA	2021-10-22
COV3457	F	38	SARS-CoV-2	AY.43	2021-10-25	BELÉM	1	COUGH; BACK PAIN	2021-10-20
COV3461	F	41	SARS-CoV-2	B.1.324	2021-10-23	BELÉM	1	FEVER; ODINOFAGY; COUGH; RHINORRHEA	2021-10-22
COV3465	M	57	SARS-CoV-2	P.1.7	2021-10-24	BELÉM	1	ODINOFAGY; COUGH	2021-10-23
COV3468	F	40	SARS-CoV-2	P.1.7	2021-10-21	BELÉM	1	FEVER; COUGH; RHINORRHEA	2021-10-17
COV3475	M	30	SARS-CoV-2	P.1.7	2021-10-21	BELÉM	1	COUGH; RHINORRHEA	2021-10-17
COV3478	F	38	SARS-CoV-2	P.1.13	2021-10-21	ANANINDEUA	1	HEADACHE; VOMITING; ASTHENIA	2021-10-20
COV3480	M	56	SARS-CoV-2	B.1.36	2021-10-22	BELÉM	1	FEVER; CHILLS	2021-10-22
COV3488	F	55	SARS-CoV-2	B.1	2021-10-24	ANANINDEUA	1	FEVER; ODINOFAGY; MYALGIA	2021-10-19
COV3511	M	66	SARS-CoV-2	B.1.617.2	2021-10-26	BELÉM	1	FEVER; LOSS OF SMELL	2021-10-20
COV3513	F	38	SARS-CoV-2	B.1	2021-10-27	BELÉM	1	FEVER; HEADACHE; CHILLS	2021-10-24
COV3514	F	41	SARS-CoV-2	P.1	2021-10-27	BELÉM	1	FEVER; ODINOFAGY; RHINORRHEA	2021-10-25
COV3516	F	37	SARS-CoV-2	B.1.1.28	2021-10-27	BELÉM	1	COUGH; HEADACHE; MYALGIA	2021-10-23
COV3517	F	28	SARS-CoV-2	B.1.1	2021-10-27	BELÉM	1	COUGH; RHINORRHEA; ABDOMINAL PAIN; SICKNESS	2021-10-25
COV3518	F	49	SARS-CoV-2	B.1.1	2021-10-27	BELÉM	1	FEVER; ODINOFAGY; COUGH; RHINORRHEA; HEADACHE	2021-10-21
COV3522	F	56	SARS-CoV-2	B.1.1.28	2021-10-28	BELÉM	1	COUGH; BACK PAIN	2021-10-27
COV3523	M	25	SARS-CoV-2	P.1.14	2021-10-28	BELÉM	1	ODINOFAGY; DYSPNEA; COUGH; RHINORRHEA; HEADACHE; SICKNESS	2021-10-22
COV3524	F	32	SARS-CoV-2	P.1	2021-10-28	BELÉM	1	FEVER; ODINOFAGY; COUGH; RHINORRHEA; HEADACHE; MYALGIA	2021-10-26
COV3525	M	39	SARS-CoV-2	P.1	2021-10-31	BELÉM	1	FEVER; ASTHENIA	2021-10-28
COV3526	M	41	SARS-CoV-2	B.1.1.28	2021-10-28	BELÉM	1	FEVER; ODINOFAGY; BACK PAIN	2021-10-26
COV3528	F	46	SARS-CoV-2	B.1.1	2021-10-29	BELÉM	1	FEVER; ODINOFAGY; COUGH; RHINORRHEA; HEADACHE	2021-10-27
COV3529	M	50	SARS-CoV-2	B.1.617.2	2021-11-03	BELÉM	1	COUGH; RHINORRHEA; SICKNESS	2021-10-31
COV3535	M	46	SARS-CoV-2	B.1.1.28	2021-11-04	BELÉM	1	FEVER; COUGH; RHINORRHEA	2021-10-30
COV3536	F	45	SARS-CoV-2	P.1	2021-11-04	BELÉM	1	RHINORRHEA; HEADACHE; NASAL CONGESTION; ODINOFAGY	2021-10-30
COV3543	F	57	SARS-CoV-2	B.1.1	2021-11-08	BELÉM	1	RHINORRHEA; STERNUTATION; HEADACHE	2021-11-06
COV3545	F	24	SARS-CoV-2	B.1	2021-11-09	BELÉM	1	COUGH; HEADACHE	-
COV3743	F	-	SARS-CoV-2	BA.1.14	2022-01-17	BELÉM	1	-	-
COV3751	F	-	SARS-CoV-2	P.1	2022-01-18	BELÉM	1	-	-
COV3754	F	45	SARS-CoV-2	B.1.1	2021-11-11	BELÉM	1	ODINOFAGY	2022-01-20
COV3763	M	45	SARS-CoV-2	B.1.1	2022-01-24	BELÉM	1	ODINOFAGY; COUGH	-
COV3772	M	-	SARS-CoV-2	B.1.1	2022-01-24	BELÉM	1	-	-
COV3773	F	-	SARS-CoV-2	B.1.1	2022-01-24	BELÉM	1	-	-
COV3776	F	90	SARS-CoV-2	B.1.1.28	2022-01-24	BELÉM	1	COUGH; RHINORRHEA	2022-01-18
COV3777	M	-	SARS-CoV-2	B.1.1	2022-01-24	BELÉM	1	-	-
COV3780	F	-	SARS-CoV-2	B.1.1	2022-01-24	BELÉM	1	-	-
COV3785	F	23	SARS-CoV-2	P.1	2022-01-24	BELÉM	1	COUGH; ODINOFAGY	2022-01-19
COV3789	F	40	SARS-CoV-2	B.1.1	2022-01-24	BELÉM	1	ODINOFAGY; COUGH; FEVER	2022-01-17
COV3790	M	76	SARS-CoV-2	B.1.1	2022-01-24	BELÉM	1	ODINOFAGY; COUGH; FEVER	2022-01-17
COV3791	M	55	SARS-CoV-2	P.1	2022-01-24	BELÉM	1	ODINOFAGY; FEVER	2022-01-18
COV3792	M	4	SARS-CoV-2	B.1.1	2022-01-24	BELÉM	1	FEVER; DIARRHEA	2022-01-20
COV3794	F	30	SARS-CoV-2	B.1.1	2022-01-24	BELÉM	1	COUGH; RHINORRHEA; ODINOFAGY; ASTHENIA	2022-01-17
COV3796	M	29	SARS-CoV-2	P.1	2022-01-24	BELÉM	1	ODINOFAGY; HEADACHE	2022-01-17
COV3799	F	65	SARS-CoV-2	BA.1	2022-01-25	BELÉM	1	ODINOFAGY; COUGH	-
COV3800	F	43	SARS-CoV-2	P.1	2022-01-25	BELÉM	1	ODINOFAGY; COUGH; STERNUTATION	2022-01-21
COV3801	F	77	SARS-CoV-2	BA.1.1	2022-01-25	BELÉM	1	ODINOFAGY; COUGH; FEVER	2022-01-22
COV3802	M	82	SARS-CoV-2	B.1.1	2022-01-25	BELÉM	1	ODINOFAGY; COUGH; FEVER	2022-01-22
COV3803	F	7	SARS-CoV-2	BA.1.14	2022-01-25	BELÉM	1	HEADACHE; FEVER	2022-01-19
COV3807	F	56	SARS-CoV-2	BA.1.15	2022-01-25	BELÉM	1	ODINOFAGY	2022-02-21
COV3808	F	56	SARS-CoV-2	BA.1	2022-01-25	BELÉM	1	COUGH; FEVER	2022-01-15
COV3809	F	26	SARS-CoV-2	B.1.1	2022-01-25	BELÉM	1	ODINOFAGY	2022-01-17
COV3812	M	-	SARS-CoV-2	BA.1.14	2022-01-25	BELÉM	1	-	-
COV3817	F	47	SARS-CoV-2	B.1.1	2022-01-31	BELÉM	1	ODINOFAGY; COUGH	2022-01-26
COV3820	M	49	SARS-CoV-2	P.1	2022-01-31	BELÉM	1	ASTHENIA	2022-01-28
COV3821	M	51	SARS-CoV-2	P.1	2022-01-31	BELÉM	1	COUGH	-
COV3825	F	-	SARS-CoV-2	B.1.1	2022-01-31	BELÉM	1	-	-
COV3827	F	65	SARS-CoV-2	P.1	2022-01-31	BELÉM	1	-	-
COV3828	F	26	SARS-CoV-2	B.1.1	2022-01-31	BELÉM	1	BODY ACHE, FEVER, RHINORRHEA	-
COV3829	M	22	SARS-CoV-2	P.1	2022-01-31	BELÉM	1	FEVER	2022-01-25
COV3830	M	58	SARS-CoV-2	P.1	2022-01-31	BELÉM	1	-	-
COV3831	F	26	SARS-CoV-2	P.1	2022-01-31	BELÉM	1	ODINOFAGY; HEADACHE	2022-01-26
COV3834	M	48	SARS-CoV-2	P.1	2022-01-31	BELÉM	1	DYSPNEA; COUGH	2022-01-24
COV3835	M	4	SARS-CoV-2	P.1	2022-01-31	BELÉM	1	DIARRHEA; VOMITING; STERNUTATION; RHINORRHEA; FEVER	2022-01-29
COV3836	M	35	SARS-CoV-2	P.1	2022-01-31	BELÉM	1	-	-
COV3837	M	-	SARS-CoV-2	P.1	2022-01-31	BELÉM	1	-	-
COV3839	F	30	SARS-CoV-2	B.1.1.138	2022-01-31	BELÉM	1	-	-
COV3840	F	-	SARS-CoV-2	P.1	2022-01-31	BELÉM	1	-	-
COV3842	F	-	SARS-CoV-2	P.1	2022-01-31	BELÉM	1	-	-
COV3843	F	-	SARS-CoV-2	P.1	2022-01-31	BELÉM	1	-	-
COV3844	M	-	SARS-CoV-2	P.1	2022-01-31	BELÉM	1	-	-
COV3847	F	-	SARS-CoV-2	P.1	2022-01-31	BELÉM	1	-	-
COV3849	M	22	SARS-CoV-2	P.1	2022-01-31	BELÉM	1	RHINORRHEA; HEADACHE; ODINOFAGY; FEVER	2022-01-09
COV3853	M	5	SARS-CoV-2	P.1	2022-01-31	BELÉM	1	FEVER; DIARRHEA	2022-01-20
COV3856	M	49	SARS-CoV-2	P.1	2022-01-31	BELÉM	1	ODINOFAGY; COUGH; FEVER	2022-01-19
COV3857	F	51	SARS-CoV-2	B.1.1	2022-01-31	BELÉM	1	ODINOFAGY; COUGH	2022-01-22
COV3858	M	77	SARS-CoV-2	P.1	2022-01-31	BELÉM	1	ODINOFAGY; COUGH; FEVER	2022-01-17
COV3860	F	-	SARS-CoV-2	B.1.1.52	2022-01-31	BELÉM	1	-	-
COV3864	M	-	SARS-CoV-2	B.1.1	2022-01-31	BELÉM	1	-	-
COV3907	M	23	SARS-CoV-2	B.1.1.28	2022-02-07	BELÉM	1	FEVER	2022-01-25
COV3908	F	56	SARS-CoV-2	B.1.1.368	2022-02-07	BELÉM	1	ODINOFAGY; COUGH	2022-01-27
COV3910	F	23	SARS-CoV-2	B.1.1.464	2022-02-07	BELÉM	1	-	-
COV3911	M	-	SARS-CoV-2	B.1.609	2022-02-07	ANANINDEUA	1	-	-
COV3912	F	-	SARS-CoV-2	B.1.1.28	2022-02-07	BELÉM	1	-	-
COV3914	M	-	SARS-CoV-2	P.1	2022-02-07	BELÉM	1	-	-
COV3916	M	-	SARS-CoV-2	P.1	2022-02-07	BELÉM	1	-	-
COV3919	F	-	SARS-CoV-2	P.1	2022-02-07	BELÉM	1	-	-
COV4026	M	-	SARS-CoV-2	P.1	2022-06-27	BELÉM	1	-	-
COV4027	F	-	SARS-CoV-2	AV.1	2022-06-27	BELÉM	1	-	-
COV4033	M	-	SARS-CoV-2	AV.1	2022-06-28	BELÉM	1	-	-
COV4036	M	13	SARS-CoV-2	B.1.1.525	2022-07-05	BELÉM	1	-	-
COV4037	F	26	SARS-CoV-2	AV.1	2022-07-05	BELÉM	1	-	-
COV4038	F	54	SARS-CoV-2	P.1	2022-07-11	BELÉM	1	-	-
COV4052	M	55	SARS-CoV-2	P.1	2022-07-20	BELÉM	1	ODINOFAGY; FEVER	2022-07-17
COV781	F	27	SARS-CoV-2	B.1.1	2020-10-06	BELÉM	1	LOSS OF SMELL; DYSGEUSIA; ASTHENIA; RHINORRHEA	2020-10-02
COV783	M	49	SARS-CoV-2	B.1.1.117	2020-10-06	BELÉM	1	ODINOFAGY; COUGH	2020-10-03
COV785	F	50	SARS-CoV-2	B.1.1.28	2020-10-06	BELÉM	1	ODINOFAGY; COUGH; DYSPNEA; FEVER	2020-10-03
COV833	F	21	SARS-CoV-2	B.1.1.28	2020-10-14	BELÉM	1	COUGH; HEADACHE; LOSS OF SMELL; DYSGEUSIA	2020-10-06
COV916	F	39	SARS-CoV-2	P.1	2020-10-17	BELÉM	1	DYSPNEA	2020-10-19
COV934	F	34	SARS-CoV-2	P.1	2020-10-18	MARITUBA	1	ODINOFAGY; COUGH; FEVER	2020-10-11
COV955	M	34	SARS-CoV-2	B.1.1.28	2020-10-21	BELÉM	1	HEADACHE	-
